# Supplementary material for: SIRT7 antagonizes human stem cell aging as a heterochromatin stabilizer
Source: Protein Cell. 2020 Jun 6;11(7):483–504. doi: 10.1007/s13238-020-00728-4 (PMC7305295; doi:10.1007/s13238-020-00728-4)
Supplement: Supplementary file 2 — Supplementary material 2 (XLSX 13 kb) [file 13238_2020_728_MOESM2_ESM.xlsx]

## Sheet: PCR primers
Name	Sequences
SIRT7-Forward	GACAGTCGCCTGGACCCACCT
SIRT7-Reverse	ACCCAGGGCTCTTACCAGCTT

## Sheet: RT-qPCR primers(human)
Name	Sequences
GAPDH-Forward	TCGGAGTCAACGGATTTGGT
GAPDH-Reverse	TTGCCATGGGTGGAATCATA
CDKN2A-Forward	ATGGAGCCTTCGGCTGACT
CDKN2A-Reverse	GTAACTATTCGGTGCGTTGGG
CDKN1A-Forward	CGATGGAACTTCGACTTTGTCA
CDKN1A-Reverse	GCACAAGGGTACAAGACAGTG
IL6-Forward	ACTCACCTCTTCAGAACGAATTG
IL6-Reverse	CCATCTTTGGAAGGTTCAGGTTG
IL8-Forward	ACTGAGAGTGATTGAGAGTGGAC
IL8-Reverse	AACCCTCTGCACCCAGTTTTC
MCP1-Forward	GGCGAATCAGAAGCAGCAAGCAAC
MCP1-Reverse	ATTGGCCAGCTGCCGTGTGAA
CCL20-Forward	TGTAAGCTATGGCCCACTCCA
CCL20-Reverse	AGAGACACAGATTGATCCATGCA
IL1A-Forward	CTCTCTCCTTTCAGGGCCAA
IL1A-Reverse	GAGAGGCCTGGCTCAACAAA
IL1B-Forward	GGATGCCAGGAAAGGTTCTG
IL1B-Reverse	CCAGGTGTGGAGTTCCTGATGT
MMP3-forward	GGATGCCAGGAAAGGTTCTG
MMP3-Reverse	CCAGGTGTGGAGTTCCTGATGT
IFNA-Forward	GCCTCGCCCTTTGCTTTACT
IFNA-Reverse	CTGTGGGTCTCAGGGAGATCA
IFNB-Forward	GCTTGGATTCCTACAAAGAAGCA
IFNB-Reverse	ATAGATGGTCAATGCGGCGTC
IFNG-Forward	TCGGTAACTGACTTGAATGTCCA
IFNG-Reverse	TCGCTTCCCTGTTTTAGCTGC
CCL5-Forward	CCTGAAAGGCCAGAATGAGG
CCL5-Reverse	TCCACCTTGTCCAGGTAAGT
ISG56-Forward	ATCCTGGGATTTTGGGGCTT
ISG56-Reverse	CCGCTTGTCGCTGGTGTCG
MxA-Forward	CTCCGAGACTTTCGAGGAAAT
MxA-Reverse	GCCATTGTAGTTGGTAGCCTT

## Sheet: ChIP-qPCR primers
Name	Sequences
LINE1-1-Forward	ACGAGACTATATCCCACACCT
LINE1-1-Reverse	GCAGAGGTTACTGCTGTCTT
LINE1-2-Forward	TGTCTGACAGCTTTGAAGAGAG
LINE1-2-Reverse	TGGTCTTTGATGATGGTGATGTA
LINE1-3-Forward	CGATGCGATCAACTGGAAG
LINE1-3-Reverse	GGCCTGCCTTGCTAGATT
LINE1-4-Forward	CAGAGACACACATAGGCTCAAA
LINE1-4-Reverse	AATCTGGGTGCTCCTGTATTG
LINE1-5-Forward	ACTCATCTGACAAAGGGCTAAT
LINE1-5-Reverse	CCTATTTCTCCGCATCCTCTC
LINE1-6-Forward	AATGAGATCACATGGACACAGGAAG
LINE1-6-Reverse	TGTATACATGTGCCATGCTGGTGC
LINE1-7-Forward	ACGAGACTATATCCCACACCT
LINE1-7-Reverse	GCAGAGGTTACTGCTGTCTT

## Sheet: DNA primers (human)
Name	Sequences
LINE1 5'UTR-Forward	AGTCTGCCCGTTCTCAGATCT
LINE1 5'UTR-Reverse	ACAGCTTTGAAGAGAGCAGTGGTT
S5-Forward	CTCGTCTGATCTCGGAAGCTAAG
S5-Reverse	GCGGTCTCCCATCCAAGTAC
