# Supplementary material for: SIRT7 antagonizes human stem cell aging as a heterochromatin stabilizer
Source: Protein Cell. 2020 Jun 6;11(7):483–504. doi: 10.1007/s13238-020-00728-4 (PMC7305295; doi:10.1007/s13238-020-00728-4)
Supplement: Supplementary file 3 — Supplementary material 3 (XLSX 11 kb) [file 13238_2020_728_MOESM3_ESM.xlsx]

## Sheet: gene targeting
Name	Sequences
LentiV2-sg-SIRT7 #1-Forward	CACCGTGGAGATCCCCGCCTATAGC
LentiV2-sg-SIRT7 #1-Reverse	AAACGCTATAGGCGGGGATCTCCAC
LentiV2-sg-SIRT7 #2-Forward	CACCGCAGCGTCTATCCCAGACTAC
LentiV2-sg-SIRT7 #2-Reverse	AAACGTAGTCTGGGATAGACGCTGC

## Sheet: knockdown
Name	Sequences
sh-STING	GCCCGGATTCGAACTTACAAT

## Sheet: Information of primary hMSCs
Sample information of primary hMSCs	Age	Gender	Passage
Young #1	16	Female	P8
Young #2	23	Female	P8
Young #3	28	Female	P8
Young #4	28	Male	P8
Old #1	79	Male	P8
Old #2	80	Male	P8
Old #3	80	Male	P8
Old #4	82	Male	P8
