# Supplementary material for: SIRT7 antagonizes human stem cell aging as a heterochromatin stabilizer
Source: Protein Cell. 2020 Jun 6;11(7):483–504. doi: 10.1007/s13238-020-00728-4 (PMC7305295; doi:10.1007/s13238-020-00728-4)
Supplement: Supplementary file 4 — Supplementary material 4 (XLSX 160 kb) [file 13238_2020_728_MOESM4_ESM.xlsx]

## Sheet: Sheet1
Accession	Description	Score	Coverage	# Proteins	# Unique Peptides	# Peptides	# PSMs	Area	# AAs	MW [kDa]	calc. pI
P06748	Nucleophosmin OS=Homo sapiens GN=NPM1 PE=1 SV=2 - [NPM_HUMAN]	232.215	69.05	11	23	23	106	1.254e+11	294	32.5548	4.77979
Q9NR30	Nucleolar RNA helicase 2 OS=Homo sapiens GN=DDX21 PE=1 SV=5 - [DDX21_HUMAN]	201.325	59	2	45	47	102	23303387793	783	87.2904	9.27588
P05388	60S acidic ribosomal protein P0 OS=Homo sapiens GN=RPLP0 PE=1 SV=1 - [RLA0_HUMAN]	176.59	63.09	14	20	20	72	115123234910	317	34.2518	5.97314
P09651-3	Isoform 2 of Heterogeneous nuclear ribonucleoprotein A1 OS=Homo sapiens GN=HNRNPA1 - [ROA1_HUMAN]	167.099	61.8	10	15	18	73	18542230755	267	29.3682	9.14404
Q9BQG0	Myb-binding protein 1A OS=Homo sapiens GN=MYBBP1A PE=1 SV=2 - [MBB1A_HUMAN]	158.281	38.1	5	46	46	77	8.23517e+09	1328	148.762	9.27588
P46777	60S ribosomal protein L5 OS=Homo sapiens GN=RPL5 PE=1 SV=3 - [RL5_HUMAN]	151.351	58.92	3	19	19	67	3.58334e+10	297	34.3407	9.71533
Q9H6S0	Probable ATP-dependent RNA helicase YTHDC2 OS=Homo sapiens GN=YTHDC2 PE=1 SV=2 - [YTDC2_HUMAN]	150.095	42.17	10	49	49	77	3.74703e+09	1430	160.147	8.39697
Q12906-4	Isoform 4 of Interleukin enhancer-binding factor 3 OS=Homo sapiens GN=ILF3 - [ILF3_HUMAN]	148.009	63.47	13	2	38	81	1.61778e+10	698	75.4608	8.41162
P23396	40S ribosomal protein S3 OS=Homo sapiens GN=RPS3 PE=1 SV=2 - [RS3_HUMAN]	138.374	68.31	13	20	21	63	20213578578	243	26.6714	9.65674
Q9BVA1	Tubulin beta-2B chain OS=Homo sapiens GN=TUBB2B PE=1 SV=1 - [TBB2B_HUMAN]	125.203	62.25	13	3	22	64	1.10934e+10	445	49.9209	4.89404
A0A087WUT6	Eukaryotic translation initiation factor 5B OS=Homo sapiens GN=EIF5B PE=1 SV=1 - [A0A087WUT6_HUMAN]	120.737	35.16	2	36	37	54	6.96098e+09	1220	138.597	5.57959
M0QZM1	Heterogeneous nuclear ribonucleoprotein M (Fragment) OS=Homo sapiens GN=HNRNPM PE=1 SV=1 - [M0QZM1_HUMAN]	115.16	67.89	1	1	23	61	7.4959e+09	383	40.0163	6.72705
A0A087WXM6	60S ribosomal protein L17 (Fragment) OS=Homo sapiens GN=RPL17 PE=3 SV=1 - [A0A087WXM6_HUMAN]	114.862	62.72	13	14	14	74	1.49059e+10	169	19.5732	10.0376
Q6P2Q9	Pre-mRNA-processing-splicing factor 8 OS=Homo sapiens GN=PRPF8 PE=1 SV=2 - [PRP8_HUMAN]	109.93	27.84	26	51	52	61	1995973597	2335	273.427	8.83643
Q07020	60S ribosomal protein L18 OS=Homo sapiens GN=RPL18 PE=1 SV=2 - [RL18_HUMAN]	103.17	43.62	9	12	12	46	82849627548	188	21.6211	11.7222
O00411	DNA-directed RNA polymerase, mitochondrial OS=Homo sapiens GN=POLRMT PE=1 SV=2 - [RPOM_HUMAN]	102.734	45.37	3	34	34	48	1725567289	1230	138.532	8.98291
Q7L2E3-2	Isoform 2 of Putative ATP-dependent RNA helicase DHX30 OS=Homo sapiens GN=DHX30 - [DHX30_HUMAN]	102.718	41.49	4	39	39	55	3.70445e+09	1222	136.03	8.60205
Q99459	Cell division cycle 5-like protein OS=Homo sapiens GN=CDC5L PE=1 SV=2 - [CDC5L_HUMAN]	100.305	44.64	1	28	28	44	4.14156e+09	802	92.1937	8.17725
Q8IY81	pre-rRNA processing protein FTSJ3 OS=Homo sapiens GN=FTSJ3 PE=1 SV=2 - [SPB1_HUMAN]	91.5806	37.43	3	25	25	37	4.3402e+09	847	96.4992	8.39697
P62701	40S ribosomal protein S4, X isoform OS=Homo sapiens GN=RPS4X PE=1 SV=2 - [RS4X_HUMAN]	90.6013	56.27	4	18	18	38	7.80486e+09	263	29.5791	10.1548
J3KTA4	Probable ATP-dependent RNA helicase DDX5 OS=Homo sapiens GN=DDX5 PE=1 SV=1 - [J3KTA4_HUMAN]	90.2786	44.63	12	19	25	46	2.10904e+10	614	69.0438	8.85107
Q9UMS4	Pre-mRNA-processing factor 19 OS=Homo sapiens GN=PRPF19 PE=1 SV=1 - [PRP19_HUMAN]	90.1258	64.48	5	22	22	53	12749653676	504	55.1463	6.60986
X1WI28	60S ribosomal protein L10 (Fragment) OS=Homo sapiens GN=RPL10 PE=1 SV=6 - [X1WI28_HUMAN]	89.1349	56.72	8	4	14	41	1.42182e+10	201	23.0571	10.0083
P11142-2	Isoform 2 of Heat shock cognate 71 kDa protein OS=Homo sapiens GN=HSPA8 - [HSP7C_HUMAN]	85.8995	49.9	15	17	20	35	8643994144	493	53.4844	5.85889
P61247	40S ribosomal protein S3a OS=Homo sapiens GN=RPS3A PE=1 SV=2 - [RS3A_HUMAN]	85.7045	60.61	12	18	18	43	1.43369e+10	264	29.9257	9.72998
P26373	60S ribosomal protein L13 OS=Homo sapiens GN=RPL13 PE=1 SV=4 - [RL13_HUMAN]	84.6943	42.18	7	15	15	35	5.86466e+10	211	24.2465	11.6489
Q9H0A0	RNA cytidine acetyltransferase OS=Homo sapiens GN=NAT10 PE=1 SV=2 - [NAT10_HUMAN]	84.3383	38.44	5	33	33	46	2.94885e+09	1025	115.657	8.26514
P18124	60S ribosomal protein L7 OS=Homo sapiens GN=RPL7 PE=1 SV=1 - [RL7_HUMAN]	84.2428	53.63	4	18	19	45	6.45679e+10	248	29.2072	10.6528
O60506-3	Isoform 3 of Heterogeneous nuclear ribonucleoprotein Q OS=Homo sapiens GN=SYNCRIP - [HNRPQ_HUMAN]	84.193	45.2	7	19	24	39	7703310819	562	62.6173	7.56201
P26599	Polypyrimidine tract-binding protein 1 OS=Homo sapiens GN=PTBP1 PE=1 SV=1 - [PTBP1_HUMAN]	83.8	64.41	26	20	20	37	1.04385e+10	531	57.1856	9.17334
P26368-2	Isoform 2 of Splicing factor U2AF 65 kDa subunit OS=Homo sapiens GN=U2AF2 - [U2AF2_HUMAN]	83.7389	43.52	4	13	13	31	7071419048	471	53.087	9.08545
Q92841	Probable ATP-dependent RNA helicase DDX17 OS=Homo sapiens GN=DDX17 PE=1 SV=2 - [DDX17_HUMAN]	80.4158	41.84	6	21	27	44	1.95886e+10	729	80.222	8.26514
P32969	60S ribosomal protein L9 OS=Homo sapiens GN=RPL9 PE=1 SV=1 - [RL9_HUMAN]	80.0931	52.6	5	10	10	31	3.38762e+10	192	21.8498	9.94971
Q9BQ39	ATP-dependent RNA helicase DDX50 OS=Homo sapiens GN=DDX50 PE=1 SV=1 - [DDX50_HUMAN]	79.3147	48.44	4	23	25	36	9.62864e+09	737	82.5141	9.17334
E3W994	CLIP-associating protein 2 OS=Homo sapiens GN=CLASP2 PE=1 SV=2 - [E3W994_HUMAN]	78.4531	24.51	13	2	25	29	1.7664e+09	1273	138.778	8.33838
Q8NE71-2	Isoform 2 of ATP-binding cassette sub-family F member 1 OS=Homo sapiens GN=ABCF1 - [ABCF1_HUMAN]	78.4153	38.79	6	25	25	38	3.30742e+09	807	91.6235	7.6792
P16989	Y-box-binding protein 3 OS=Homo sapiens GN=YBX3 PE=1 SV=4 - [YBOX3_HUMAN]	78.105	52.42	5	9	14	40	8.1066e+09	372	40.066	9.77393
A0A0J9YVP6	Poly(U)-binding-splicing factor PUF60 (Fragment) OS=Homo sapiens GN=PUF60 PE=1 SV=1 - [A0A0J9YVP6_HUMAN]	78.0935	41.01	18	15	15	34	3.26008e+09	534	57.3624	5.35107
E7ERI8	CLIP-associating protein 2 OS=Homo sapiens GN=CLASP2 PE=1 SV=1 - [E7ERI8_HUMAN]	77.6097	22.67	13	4	27	31	1.64062e+09	1513	165.525	8.25049
P22626	Heterogeneous nuclear ribonucleoproteins A2/B1 OS=Homo sapiens GN=HNRNPA2B1 PE=1 SV=2 - [ROA2_HUMAN]	76.6442	65.72	3	20	22	44	8.24686e+09	353	37.4067	8.95361
Q01780	Exosome component 10 OS=Homo sapiens GN=EXOSC10 PE=1 SV=2 - [EXOSX_HUMAN]	76.467	38.76	3	25	25	36	1.84248e+09	885	100.768	8.45557
Q9BVP2-2	Isoform 2 of Guanine nucleotide-binding protein-like 3 OS=Homo sapiens GN=GNL3 - [GNL3_HUMAN]	76.3647	47.86	5	22	22	36	5.43705e+09	537	60.5025	8.79248
Q9BZE4	Nucleolar GTP-binding protein 1 OS=Homo sapiens GN=GTPBP4 PE=1 SV=3 - [NOG1_HUMAN]	76.2171	41.96	4	24	24	41	5.75345e+09	634	73.9178	9.49561
P67809	Nuclease-sensitive element-binding protein 1 OS=Homo sapiens GN=YBX1 PE=1 SV=3 - [YBOX1_HUMAN]	73.9246	51.23	5	9	14	52	1.55177e+10	324	35.9027	9.87646
O00425	Insulin-like growth factor 2 mRNA-binding protein 3 OS=Homo sapiens GN=IGF2BP3 PE=1 SV=2 - [IF2B3_HUMAN]	72.6033	44.73	3	16	20	37	1.33633e+10	579	63.6656	8.86572
Q9UQ80	Proliferation-associated protein 2G4 OS=Homo sapiens GN=PA2G4 PE=1 SV=3 - [PA2G4_HUMAN]	71.2667	63.45	12	22	22	43	5856026741	394	43.7592	6.55127
G3V529	ATP-dependent RNA helicase DDX24 OS=Homo sapiens GN=DDX24 PE=1 SV=1 - [G3V529_HUMAN]	69.0104	32.84	5	22	22	32	1.78245e+09	816	91.4239	8.82178
P61513	60S ribosomal protein L37a OS=Homo sapiens GN=RPL37A PE=1 SV=2 - [RL37A_HUMAN]	68.7506	58.7	8	6	6	29	3.00431e+09	92	10.2685	10.4331
Q7Z460	CLIP-associating protein 1 OS=Homo sapiens GN=CLASP1 PE=1 SV=1 - [CLAP1_HUMAN]	68.5003	22.76	9	23	29	34	1382482886	1538	169.346	9.02686
O76021	Ribosomal L1 domain-containing protein 1 OS=Homo sapiens GN=RSL1D1 PE=1 SV=3 - [RL1D1_HUMAN]	68.1	40.41	7	22	22	36	7.23188e+09	490	54.9389	10.1255
Q14008-2	Isoform 2 of Cytoskeleton-associated protein 5 OS=Homo sapiens GN=CKAP5 - [CKAP5_HUMAN]	67.3926	20.18	7	30	30	40	2.56058e+09	1972	218.387	8.06006
Q7Z2W4	Zinc finger CCCH-type antiviral protein 1 OS=Homo sapiens GN=ZC3HAV1 PE=1 SV=3 - [ZCCHV_HUMAN]	66.771	38.69	8	26	26	39	3804668404	902	101.367	8.39697
Q9P258	Protein RCC2 OS=Homo sapiens GN=RCC2 PE=1 SV=2 - [RCC2_HUMAN]	65.6928	28.93	1	13	13	25	2.23505e+09	522	56.0492	8.77783
Q9H2U1	ATP-dependent RNA helicase DHX36 OS=Homo sapiens GN=DHX36 PE=1 SV=2 - [DHX36_HUMAN]	65.0768	30.06	8	21	23	31	1.29509e+09	1008	114.688	7.6792
Q9NX58	Cell growth-regulating nucleolar protein OS=Homo sapiens GN=LYAR PE=1 SV=2 - [LYAR_HUMAN]	65.0474	37.73	2	18	18	28	7.12868e+09	379	43.5879	9.53955
P11387	DNA topoisomerase 1 OS=Homo sapiens GN=TOP1 PE=1 SV=2 - [TOP1_HUMAN]	65.0223	26.54	4	22	22	34	5.30906e+09	765	90.6689	9.30518
Q86V81	THO complex subunit 4 OS=Homo sapiens GN=ALYREF PE=1 SV=3 - [THOC4_HUMAN]	64.3339	43.97	2	10	10	34	11564667285	257	26.8716	11.1509
Q14684	Ribosomal RNA processing protein 1 homolog B OS=Homo sapiens GN=RRP1B PE=1 SV=3 - [RRP1B_HUMAN]	62.4835	45.91	2	25	25	33	2.94885e+09	758	84.3752	9.75928
Q96SB4-4	Isoform 3 of SRSF protein kinase 1 OS=Homo sapiens GN=SRPK1 - [SRPK1_HUMAN]	61.9445	33.96	16	16	18	30	3.34869e+09	639	72.3381	5.57959
Q9Y383	Putative RNA-binding protein Luc7-like 2 OS=Homo sapiens GN=LUC7L2 PE=1 SV=2 - [LC7L2_HUMAN]	61.8781	32.91	7	10	12	33	5.20267e+09	392	46.4856	10.0083
P41091	Eukaryotic translation initiation factor 2 subunit 3 OS=Homo sapiens GN=EIF2S3 PE=1 SV=3 - [IF2G_HUMAN]	61.5551	40.04	5	13	13	26	1.08235e+10	472	51.0772	8.39697
P46783	40S ribosomal protein S10 OS=Homo sapiens GN=RPS10 PE=1 SV=1 - [RS10_HUMAN]	61.3125	39.39	4	8	8	27	9.85037e+09	165	18.8859	10.1548
Q9BQ67	Glutamate-rich WD repeat-containing protein 1 OS=Homo sapiens GN=GRWD1 PE=1 SV=1 - [GRWD1_HUMAN]	60.6	49.78	2	15	15	24	6.94218e+09	446	49.3882	4.91943
Q15029-2	Isoform 2 of 116 kDa U5 small nuclear ribonucleoprotein component OS=Homo sapiens GN=EFTUD2 - [U5S1_HUMAN]	60.2499	37.14	7	25	25	33	2.56594e+09	937	105.317	5.22412
Q6P158	Putative ATP-dependent RNA helicase DHX57 OS=Homo sapiens GN=DHX57 PE=1 SV=2 - [DHX57_HUMAN]	59.7131	25.54	6	26	29	38	2126608052	1386	155.507	7.7085
P62081	40S ribosomal protein S7 OS=Homo sapiens GN=RPS7 PE=1 SV=1 - [RS7_HUMAN]	59.4109	63.92	2	13	13	28	12118436208	194	22.1133	10.0962
P62913-2	Isoform 2 of 60S ribosomal protein L11 OS=Homo sapiens GN=RPL11 - [RL11_HUMAN]	59.0224	40.11	4	10	10	28	5.64377e+10	177	20.1116	9.59814
P62241	40S ribosomal protein S8 OS=Homo sapiens GN=RPS8 PE=1 SV=2 - [RS8_HUMAN]	58.6408	56.73	2	16	16	34	3.0243e+10	208	24.1902	10.3159
P50914	60S ribosomal protein L14 OS=Homo sapiens GN=RPL14 PE=1 SV=4 - [RL14_HUMAN]	58.5657	37.67	2	10	10	31	5.56108e+10	215	23.417	10.9312
P07910-4	Isoform 4 of Heterogeneous nuclear ribonucleoproteins C1/C2 OS=Homo sapiens GN=HNRNPC - [HNRPC_HUMAN]	58.184	36.8	25	12	12	28	16252778692	250	27.8045	4.69092
P46087-2	Isoform 2 of Probable 28S rRNA (cytosine(4447)-C(5))-methyltransferase OS=Homo sapiens GN=NOP2 - [NOP2_HUMAN]	57.45	29.46	11	20	20	32	7.1877e+09	808	88.9189	9.23193
Q14103-3	Isoform 3 of Heterogeneous nuclear ribonucleoprotein D0 OS=Homo sapiens GN=HNRNPD - [HNRPD_HUMAN]	57.1465	42.48	7	1	17	35	2.19094e+10	306	32.8141	8.1626
P62888	60S ribosomal protein L30 OS=Homo sapiens GN=RPL30 PE=1 SV=2 - [RL30_HUMAN]	56.9084	78.26	7	11	11	25	64682602727	115	12.7757	9.62744
Q8NC51-2	Isoform 2 of Plasminogen activator inhibitor 1 RNA-binding protein OS=Homo sapiens GN=SERBP1 - [PAIRB_HUMAN]	56.8795	58.46	2	2	19	31	6.89669e+09	402	44.2302	8.66064
Q8WTT2	Nucleolar complex protein 3 homolog OS=Homo sapiens GN=NOC3L PE=1 SV=1 - [NOC3L_HUMAN]	56.729	27.88	1	15	15	24	2708559216	800	92.4896	9.17334
Q12788	Transducin beta-like protein 3 OS=Homo sapiens GN=TBL3 PE=1 SV=2 - [TBL3_HUMAN]	55.2899	36.01	3	21	21	32	1.96278e+09	808	88.9785	6.90283
Q9H0D6-2	Isoform 2 of 5'-3' exoribonuclease 2 OS=Homo sapiens GN=XRN2 - [XRN2_HUMAN]	54.8624	23.91	2	15	15	23	3.81278e+09	874	99.8981	8.01611
P51991-2	Isoform 2 of Heterogeneous nuclear ribonucleoprotein A3 OS=Homo sapiens GN=HNRNPA3 - [ROA3_HUMAN]	54.8251	40.17	3	14	16	30	4.06724e+09	356	37.0062	8.30908
Q15233	Non-POU domain-containing octamer-binding protein OS=Homo sapiens GN=NONO PE=1 SV=4 - [NONO_HUMAN]	54.797	34.18	6	12	14	23	1.95376e+09	471	54.1973	8.95361
O60293-2	Isoform 2 of Zinc finger C3H1 domain-containing protein OS=Homo sapiens GN=ZFC3H1 - [ZC3H1_HUMAN]	54.2422	13.51	4	21	21	26	5.87832e+08	1910	217.355	8.03076
Q99575	Ribonucleases P/MRP protein subunit POP1 OS=Homo sapiens GN=POP1 PE=1 SV=2 - [POP1_HUMAN]	54.2226	27.64	2	19	19	28	2.14852e+09	1024	114.636	9.21729
P05198	Eukaryotic translation initiation factor 2 subunit 1 OS=Homo sapiens GN=EIF2S1 PE=1 SV=3 - [IF2A_HUMAN]	53.7209	71.11	3	22	22	33	5.69993e+09	315	36.0894	5.08447
Q14103-4	Isoform 4 of Heterogeneous nuclear ribonucleoprotein D0 OS=Homo sapiens GN=HNRNPD - [HNRPD_HUMAN]	52.4231	43.21	6	1	17	33	2.19094e+10	287	30.6531	8.41162
P40429	60S ribosomal protein L13a OS=Homo sapiens GN=RPL13A PE=1 SV=2 - [RL13A_HUMAN]	51.9767	41.38	6	15	15	35	2.48107e+10	203	23.5624	10.9312
Q8NC51-4	Isoform 4 of Plasminogen activator inhibitor 1 RNA-binding protein OS=Homo sapiens GN=SERBP1 - [PAIRB_HUMAN]	51.9651	54.78	2	1	18	28	6.89669e+09	387	42.4013	8.44092
P62829	60S ribosomal protein L23 OS=Homo sapiens GN=RPL23 PE=1 SV=1 - [RL23_HUMAN]	51.6494	46.43	5	6	6	19	1.00466e+10	140	14.8561	10.5063
P35251	Replication factor C subunit 1 OS=Homo sapiens GN=RFC1 PE=1 SV=4 - [RFC1_HUMAN]	50.5659	25.09	6	22	22	27	1542083382	1148	128.175	9.36377
Q9Y6M1-1	Isoform 2 of Insulin-like growth factor 2 mRNA-binding protein 2 OS=Homo sapiens GN=IGF2BP2 - [IF2B2_HUMAN]	50.2817	31.65	7	11	14	23	1.27644e+10	556	61.8043	8.25049
P62750	60S ribosomal protein L23a OS=Homo sapiens GN=RPL23A PE=1 SV=1 - [RL23A_HUMAN]	49.7701	37.18	6	11	11	26	3.67673e+10	156	17.6841	10.4478
M0R0F0	40S ribosomal protein S5 (Fragment) OS=Homo sapiens GN=RPS5 PE=1 SV=1 - [M0R0F0_HUMAN]	49.6758	38	4	8	8	21	23496438176	200	22.3768	9.5542
O00139-1	Isoform 1 of Kinesin-like protein KIF2A OS=Homo sapiens GN=KIF2A - [KIF2A_HUMAN]	48.9711	25.18	7	15	16	24	1.37712e+09	679	76.907	6.40479
P42285	Superkiller viralicidic activity 2-like 2 OS=Homo sapiens GN=SKIV2L2 PE=1 SV=3 - [SK2L2_HUMAN]	48.8851	26.39	3	20	20	27	2.18263e+09	1042	117.729	6.52197
Q13151	Heterogeneous nuclear ribonucleoprotein A0 OS=Homo sapiens GN=HNRNPA0 PE=1 SV=1 - [ROA0_HUMAN]	48.2146	39.34	1	8	9	22	3.52352e+09	305	30.8218	9.29053
A0A087X1N2	CCAAT/enhancer-binding protein zeta OS=Homo sapiens GN=CEBPZ PE=1 SV=1 - [A0A087X1N2_HUMAN]	48.205	25.55	3	18	18	25	1.29536e+09	998	114.086	5.36377
P35269	General transcription factor IIF subunit 1 OS=Homo sapiens GN=GTF2F1 PE=1 SV=2 - [T2FA_HUMAN]	47.5752	32.88	4	15	15	21	1.04384e+09	517	58.2051	7.48877
O43390	Heterogeneous nuclear ribonucleoprotein R OS=Homo sapiens GN=HNRNPR PE=1 SV=1 - [HNRPR_HUMAN]	46.9532	29.38	5	12	17	27	7.46117e+09	633	70.8993	8.1333
O15226	NF-kappa-B-repressing factor OS=Homo sapiens GN=NKRF PE=1 SV=2 - [NKRF_HUMAN]	46.7079	32.9	3	21	21	25	1.44029e+09	690	77.6242	8.79248
Q9Y295	Developmentally-regulated GTP-binding protein 1 OS=Homo sapiens GN=DRG1 PE=1 SV=1 - [DRG1_HUMAN]	46.3583	49.32	3	16	16	24	4.23779e+09	367	40.5168	8.89502
Q8TDN6	Ribosome biogenesis protein BRX1 homolog OS=Homo sapiens GN=BRIX1 PE=1 SV=2 - [BRX1_HUMAN]	45.6659	50.42	1	12	12	22	5980232406	353	41.3749	9.92041
Q8IYB3-2	Isoform 2 of Serine/arginine repetitive matrix protein 1 OS=Homo sapiens GN=SRRM1 - [SRRM1_HUMAN]	45.2954	17.29	7	10	10	17	2389941217	902	102.065	11.8101
Q9BUJ2-2	Isoform 2 of Heterogeneous nuclear ribonucleoprotein U-like protein 1 OS=Homo sapiens GN=HNRNPUL1 - [HNRL1_HUMAN]	45.1773	23.88	15	16	16	29	2.25938e+09	804	90.2358	6.91748
Q14498-3	Isoform 3 of RNA-binding protein 39 OS=Homo sapiens GN=RBM39 - [RBM39_HUMAN]	43.6907	39.37	19	14	14	22	8.80097e+09	508	57.0544	10.0083
P98175-2	Isoform 2 of RNA-binding protein 10 OS=Homo sapiens GN=RBM10 - [RBM10_HUMAN]	43.643	25.62	6	18	18	28	1.90494e+09	929	103.37	5.97314
O00178	GTP-binding protein 1 OS=Homo sapiens GN=GTPBP1 PE=1 SV=3 - [GTPB1_HUMAN]	43.5571	37.22	5	16	16	19	2.07574e+09	669	72.408	8.33838
P78316	Nucleolar protein 14 OS=Homo sapiens GN=NOP14 PE=1 SV=3 - [NOP14_HUMAN]	42.9581	24.74	4	18	18	23	1.80934e+09	857	97.6074	7.57666
Q96KR1	Zinc finger RNA-binding protein OS=Homo sapiens GN=ZFR PE=1 SV=2 - [ZFR_HUMAN]	42.6224	21.6	2	14	14	18	1.03306e+09	1074	116.939	9.0415
Q14692	Ribosome biogenesis protein BMS1 homolog OS=Homo sapiens GN=BMS1 PE=1 SV=1 - [BMS1_HUMAN]	42.4533	20.98	1	19	19	22	1.13125e+09	1282	145.716	6.44287
O43660	Pleiotropic regulator 1 OS=Homo sapiens GN=PLRG1 PE=1 SV=1 - [PLRG1_HUMAN]	42.2383	36.96	6	14	14	20	2.70409e+09	514	57.1581	9.17334
Q8NHQ9	ATP-dependent RNA helicase DDX55 OS=Homo sapiens GN=DDX55 PE=1 SV=3 - [DDX55_HUMAN]	42.2131	31.67	4	15	15	20	2.30549e+09	600	68.5031	9.24658
A0A0D9SFB3	ATP-dependent RNA helicase DDX3X OS=Homo sapiens GN=DDX3X PE=1 SV=1 - [A0A0D9SFB3_HUMAN]	41.9397	25.94	20	14	15	21	3.73642e+09	640	70.7961	7.35693
Q96SI9-2	Isoform 2 of Spermatid perinuclear RNA-binding protein OS=Homo sapiens GN=STRBP - [STRBP_HUMAN]	41.8507	21.28	3	8	13	21	1.10754e+09	658	71.921	8.646
P46781	40S ribosomal protein S9 OS=Homo sapiens GN=RPS9 PE=1 SV=3 - [RS9_HUMAN]	41.6021	45.88	5	16	16	23	2.00864e+10	194	22.5776	10.6528
A0A087X0H9	RNA-binding protein 26 OS=Homo sapiens GN=RBM26 PE=1 SV=1 - [A0A087X0H9_HUMAN]	41.5915	19.62	4	0	18	22	1.41599e+09	1009	113.725	9.15869
P42696	RNA-binding protein 34 OS=Homo sapiens GN=RBM34 PE=1 SV=2 - [RBM34_HUMAN]	41.2591	40.93	5	16	16	21	2495145300	430	48.5351	10.1108
O43395	U4/U6 small nuclear ribonucleoprotein Prp3 OS=Homo sapiens GN=PRPF3 PE=1 SV=2 - [PRPF3_HUMAN]	41.2556	20.2	2	10	10	16	8.19813e+08	683	77.4809	9.49561
P20042	Eukaryotic translation initiation factor 2 subunit 2 OS=Homo sapiens GN=EIF2S2 PE=1 SV=2 - [IF2B_HUMAN]	41.1181	40.24	1	16	16	23	4.55616e+09	333	38.3644	5.79541
E9PIF2	Probable ATP-dependent RNA helicase DDX10 OS=Homo sapiens GN=DDX10 PE=1 SV=1 - [E9PIF2_HUMAN]	40.8912	21.44	2	14	14	19	1514626624	835	96.3952	8.76318
O95793-2	Isoform Short of Double-stranded RNA-binding protein Staufen homolog 1 OS=Homo sapiens GN=STAU1 - [STAU1_HUMAN]	40.8093	39.72	7	16	16	22	2.73394e+09	496	54.8996	9.51025
O43290	U4/U6.U5 tri-snRNP-associated protein 1 OS=Homo sapiens GN=SART1 PE=1 SV=1 - [SNUT1_HUMAN]	40.7583	28.13	2	17	17	20	1031521501	800	90.2003	6.12549
Q14690	Protein RRP5 homolog OS=Homo sapiens GN=PDCD11 PE=1 SV=3 - [RRP5_HUMAN]	40.719	12.61	1	18	18	20	7.02912e+08	1871	208.57	8.86572
Q5T8P6-3	Isoform 3 of RNA-binding protein 26 OS=Homo sapiens GN=RBM26 - [RBM26_HUMAN]	40.3894	20.82	4	1	18	21	1.41599e+09	980	110.598	9.0708
P23246	Splicing factor, proline- and glutamine-rich OS=Homo sapiens GN=SFPQ PE=1 SV=2 - [SFPQ_HUMAN]	40.2869	18.53	3	9	11	17	6.33871e+09	707	76.1016	9.43701
Q8TDD1	ATP-dependent RNA helicase DDX54 OS=Homo sapiens GN=DDX54 PE=1 SV=2 - [DDX54_HUMAN]	40.208	20.77	4	13	13	18	1.23915e+09	881	98.5342	10.0229
Q9BWF3	RNA-binding protein 4 OS=Homo sapiens GN=RBM4 PE=1 SV=1 - [RBM4_HUMAN]	39.7562	41.76	7	4	11	17	2.45301e+09	364	40.2887	7.07861
Q9BUF5	Tubulin beta-6 chain OS=Homo sapiens GN=TUBB6 PE=1 SV=1 - [TBB6_HUMAN]	39.6764	28.92	4	3	10	27	8.05239e+09	446	49.825	4.88135
P61313	60S ribosomal protein L15 OS=Homo sapiens GN=RPL15 PE=1 SV=2 - [RL15_HUMAN]	39.6398	43.14	6	11	11	23	3.41012e+10	204	24.1311	11.6196
P51116	Fragile X mental retardation syndrome-related protein 2 OS=Homo sapiens GN=FXR2 PE=1 SV=2 - [FXR2_HUMAN]	39.596	27.93	2	10	12	17	1.87598e+09	673	74.178	6.22705
Q12789-3	Isoform 2 of General transcription factor 3C polypeptide 1 OS=Homo sapiens GN=GTF3C1 - [TF3C1_HUMAN]	39.4519	12.38	4	18	18	21	8.22056e+08	2084	236.129	7.51807
Q5T8P6	RNA-binding protein 26 OS=Homo sapiens GN=RBM26 PE=1 SV=3 - [RBM26_HUMAN]	39.4202	18.67	3	1	17	21	1.41599e+09	1007	113.527	9.15869
Q9NW13	RNA-binding protein 28 OS=Homo sapiens GN=RBM28 PE=1 SV=3 - [RBM28_HUMAN]	39.3848	22.4	5	16	16	17	1.994e+09	759	85.6847	9.21729
Q9BVI4	Nucleolar complex protein 4 homolog OS=Homo sapiens GN=NOC4L PE=1 SV=1 - [NOC4L_HUMAN]	39.3657	41.86	2	17	17	22	2.22302e+09	516	58.4307	7.48877
Q8IWS0	PHD finger protein 6 OS=Homo sapiens GN=PHF6 PE=1 SV=1 - [PHF6_HUMAN]	38.6824	52.88	4	1	13	22	2.90522e+09	365	41.264	8.67529
Q5T3I0	G patch domain-containing protein 4 OS=Homo sapiens GN=GPATCH4 PE=1 SV=2 - [GPTC4_HUMAN]	38.6812	30.27	8	9	9	14	1.20303e+09	446	50.3508	9.62744
O94906-2	Isoform 2 of Pre-mRNA-processing factor 6 OS=Homo sapiens GN=PRPF6 - [PRP6_HUMAN]	38.632	21.98	2	16	16	19	7.90821e+08	901	102.364	8.26514
E9PLL6	60S ribosomal protein L27a OS=Homo sapiens GN=RPL27A PE=1 SV=1 - [E9PLL6_HUMAN]	37.8156	45.37	4	7	7	14	33445352592	108	12.1935	11.4585
O75592-2	Isoform 2 of E3 ubiquitin-protein ligase MYCBP2 OS=Homo sapiens GN=MYCBP2 - [MYCB2_HUMAN]	37.6598	5.2	4	18	18	19	3.74734e+08	4637	509.383	7.03467
P39019	40S ribosomal protein S19 OS=Homo sapiens GN=RPS19 PE=1 SV=2 - [RS19_HUMAN]	37.4042	54.48	5	6	11	17	1.65018e+10	145	16.0505	10.3159
A0A0D9SGE8	PHD finger protein 6 OS=Homo sapiens GN=PHF6 PE=1 SV=1 - [A0A0D9SGE8_HUMAN]	36.4868	53.01	5	1	13	22	2.90522e+09	366	41.335	8.67529
Q9NXF1-2	Isoform 2 of Testis-expressed sequence 10 protein OS=Homo sapiens GN=TEX10 - [TEX10_HUMAN]	36.3617	18.62	3	12	12	16	9.20542e+08	913	103.85	9.36377
Q9NVP1	ATP-dependent RNA helicase DDX18 OS=Homo sapiens GN=DDX18 PE=1 SV=2 - [DDX18_HUMAN]	36.3612	28.21	2	16	16	21	3.51811e+09	670	75.3594	9.49561
P35268	60S ribosomal protein L22 OS=Homo sapiens GN=RPL22 PE=1 SV=2 - [RL22_HUMAN]	36.2958	68.75	7	8	9	18	2.51579e+10	128	14.7778	9.18799
Q9NVN8	Guanine nucleotide-binding protein-like 3-like protein OS=Homo sapiens GN=GNL3L PE=1 SV=1 - [GNL3L_HUMAN]	35.9466	23.71	1	11	11	15	7.61086e+08	582	65.5316	8.44092
P40938	Replication factor C subunit 3 OS=Homo sapiens GN=RFC3 PE=1 SV=2 - [RFC3_HUMAN]	35.7522	44.1	3	11	11	16	1.10245e+09	356	40.5299	8.33838
A0A0A0MTB8	WD repeat-containing protein 36 OS=Homo sapiens GN=WDR36 PE=1 SV=1 - [A0A0A0MTB8_HUMAN]	35.399	21.23	2	15	15	20	1.24383e+09	895	99.3031	7.35693
Q9UNX4	WD repeat-containing protein 3 OS=Homo sapiens GN=WDR3 PE=1 SV=1 - [WDR3_HUMAN]	34.983	32.03	1	21	21	25	1.13894e+09	943	106.032	6.63916
Q7Z2T5	TRMT1-like protein OS=Homo sapiens GN=TRMT1L PE=1 SV=2 - [TRM1L_HUMAN]	34.9693	34.38	3	18	18	22	1.80042e+09	733	81.6952	7.88428
Q9NVU7	Protein SDA1 homolog OS=Homo sapiens GN=SDAD1 PE=1 SV=3 - [SDA1_HUMAN]	34.8476	19.8	15	13	13	16	1.36397e+09	687	79.8205	9.24658
Q9UNX3	60S ribosomal protein L26-like 1 OS=Homo sapiens GN=RPL26L1 PE=1 SV=1 - [RL26L_HUMAN]	34.7798	44.14	14	2	10	17	2.24038e+10	145	17.2456	10.5503
O60524-4	Isoform 4 of Nuclear export mediator factor NEMF OS=Homo sapiens GN=NEMF - [NEMF_HUMAN]	34.7794	14.99	8	13	13	16	1.1753e+09	1034	117.951	6.16357
Q16531	DNA damage-binding protein 1 OS=Homo sapiens GN=DDB1 PE=1 SV=1 - [DDB1_HUMAN]	34.6526	16.75	8	15	15	21	7.74248e+08	1140	126.887	5.26221
P27816-6	Isoform 6 of Microtubule-associated protein 4 OS=Homo sapiens GN=MAP4 - [MAP4_HUMAN]	34.5898	25.37	14	18	18	22	2.02659e+09	1135	119.884	6.22705
Q15269	Periodic tryptophan protein 2 homolog OS=Homo sapiens GN=PWP2 PE=2 SV=2 - [PWP2_HUMAN]	34.2065	18.39	4	13	13	17	1.3507e+09	919	102.387	6.15088
P46778	60S ribosomal protein L21 OS=Homo sapiens GN=RPL21 PE=1 SV=2 - [RL21_HUMAN]	34.1865	48.13	4	8	8	21	35743843766	160	18.5531	10.4917
Q13823	Nucleolar GTP-binding protein 2 OS=Homo sapiens GN=GNL2 PE=1 SV=1 - [NOG2_HUMAN]	34.1441	24.9	2	15	15	18	1.65528e+09	731	83.6034	9.24658
Q8N5C6	S1 RNA-binding domain-containing protein 1 OS=Homo sapiens GN=SRBD1 PE=1 SV=2 - [SRBD1_HUMAN]	34.0968	16.28	2	13	13	16	9.23705e+08	995	111.705	8.71924
Q9BY77-2	Isoform 2 of Polymerase delta-interacting protein 3 OS=Homo sapiens GN=POLDIP3 - [PDIP3_HUMAN]	33.7136	44.13	4	1	12	18	2.1311e+09	392	42.8678	9.90576
F5H5I6	G-rich sequence factor 1 OS=Homo sapiens GN=GRSF1 PE=1 SV=2 - [F5H5I6_HUMAN]	33.5423	35.61	6	10	10	16	8.46753e+08	424	47.9408	5.64307
Q9BY77	Polymerase delta-interacting protein 3 OS=Homo sapiens GN=POLDIP3 PE=1 SV=2 - [PDIP3_HUMAN]	33.1316	40.62	4	1	12	18	2.1311e+09	421	46.0605	9.99365
H0Y2V6	Centrosomal protein of 170 kDa (Fragment) OS=Homo sapiens GN=CEP170 PE=1 SV=1 - [H0Y2V6_HUMAN]	32.9156	13.86	12	15	15	20	5.60847e+08	1558	171.979	7.35693
Q7KZI7-15	Isoform 15 of Serine/threonine-protein kinase MARK2 OS=Homo sapiens GN=MARK2 - [MARK2_HUMAN]	32.7909	24.26	21	12	14	17	1.51557e+09	709	79.3777	9.61279
P48634	Protein PRRC2A OS=Homo sapiens GN=PRRC2A PE=1 SV=3 - [PRC2A_HUMAN]	32.1133	11.4	4	13	13	14	1.51249e+09	2157	228.724	9.45166
P46779	60S ribosomal protein L28 OS=Homo sapiens GN=RPL28 PE=1 SV=3 - [RL28_HUMAN]	31.9442	45.26	8	10	10	20	5.31815e+09	137	15.7377	12.0151
Q9HCE1	Putative helicase MOV-10 OS=Homo sapiens GN=MOV10 PE=1 SV=2 - [MOV10_HUMAN]	31.8168	20.44	4	16	16	17	6.02432e+08	1003	113.599	8.82178
Q9NTI5-2	Isoform 2 of Sister chromatid cohesion protein PDS5 homolog B OS=Homo sapiens GN=PDS5B - [PDS5B_HUMAN]	31.7844	10.71	6	9	11	15	8.22612e+08	1391	158.18	8.5874
P62277	40S ribosomal protein S13 OS=Homo sapiens GN=RPS13 PE=1 SV=2 - [RS13_HUMAN]	31.5614	54.3	3	12	12	21	1.42427e+10	151	17.2117	10.5356
O43172-2	Isoform 2 of U4/U6 small nuclear ribonucleoprotein Prp4 OS=Homo sapiens GN=PRPF4 - [PRP4_HUMAN]	31.4584	33.97	2	13	13	16	1.04615e+09	521	58.2843	7.41553
Q5C9Z4	Nucleolar MIF4G domain-containing protein 1 OS=Homo sapiens GN=NOM1 PE=1 SV=1 - [NOM1_HUMAN]	31.3781	17.09	1	12	12	15	1.06845e+09	860	96.1976	8.104
P61254	60S ribosomal protein L26 OS=Homo sapiens GN=RPL26 PE=1 SV=1 - [RL26_HUMAN]	31.1272	43.45	14	1	9	17	2.24038e+10	145	17.2475	10.5503
P42704	Leucine-rich PPR motif-containing protein, mitochondrial OS=Homo sapiens GN=LRPPRC PE=1 SV=3 - [LPPRC_HUMAN]	30.9058	14.35	4	13	13	15	8.97351e+08	1394	157.805	6.12549
P61978	Heterogeneous nuclear ribonucleoprotein K OS=Homo sapiens GN=HNRNPK PE=1 SV=1 - [HNRPK_HUMAN]	30.7069	35.64	5	10	10	16	1.66601e+09	463	50.9444	5.5415
Q13263	Transcription intermediary factor 1-beta OS=Homo sapiens GN=TRIM28 PE=1 SV=5 - [TIF1B_HUMAN]	30.5288	18.08	5	13	13	17	8.41392e+08	835	88.4934	5.77002
P25398	40S ribosomal protein S12 OS=Homo sapiens GN=RPS12 PE=1 SV=3 - [RS12_HUMAN]	30.2895	50	1	7	7	12	7.41138e+09	132	14.5055	7.21045
Q9P2N5	RNA-binding protein 27 OS=Homo sapiens GN=RBM27 PE=1 SV=2 - [RBM27_HUMAN]	30.2724	11.32	2	7	9	12	1.16056e+09	1060	118.645	9.18799
P62847-2	Isoform 2 of 40S ribosomal protein S24 OS=Homo sapiens GN=RPS24 - [RS24_HUMAN]	30.2374	36.15	6	6	6	13	3.51428e+09	130	15.0592	10.8872
O75533	Splicing factor 3B subunit 1 OS=Homo sapiens GN=SF3B1 PE=1 SV=3 - [SF3B1_HUMAN]	30.1479	15.34	2	14	14	16	6.25688e+08	1304	145.738	7.09326
P55265-5	Isoform 5 of Double-stranded RNA-specific adenosine deaminase OS=Homo sapiens GN=ADAR - [DSRAD_HUMAN]	30.0994	22.99	6	15	15	18	1.12158e+09	931	103.576	8.66064
B1ANR0	Polyadenylate-binding protein OS=Homo sapiens GN=PABPC4 PE=1 SV=1 - [B1ANR0_HUMAN]	29.9658	25.85	11	7	11	13	1.5766e+09	615	67.9279	9.45166
P40937-2	Isoform 2 of Replication factor C subunit 5 OS=Homo sapiens GN=RFC5 - [RFC5_HUMAN]	29.8988	41.07	7	9	9	13	1.23991e+09	319	36.0819	6.94678
Q9NQ55-2	Isoform 2 of Suppressor of SWI4 1 homolog OS=Homo sapiens GN=PPAN - [SSF1_HUMAN]	29.8303	30.87	8	9	9	14	2.99426e+09	460	51.8681	10.0083
Q08945	FACT complex subunit SSRP1 OS=Homo sapiens GN=SSRP1 PE=1 SV=1 - [SSRP1_HUMAN]	29.8021	20.73	4	12	12	15	726491051	709	81.0244	6.87354
P16403	Histone H1.2 OS=Homo sapiens GN=HIST1H1C PE=1 SV=2 - [H12_HUMAN]	29.5596	30.99	4	1	10	17	19136853041	213	21.3517	10.9312
Q96DI7	U5 small nuclear ribonucleoprotein 40 kDa protein OS=Homo sapiens GN=SNRNP40 PE=1 SV=1 - [SNR40_HUMAN]	29.1115	41.46	3	10	10	13	8.78876e+08	357	39.2857	8.104
P31943	Heterogeneous nuclear ribonucleoprotein H OS=Homo sapiens GN=HNRNPH1 PE=1 SV=4 - [HNRH1_HUMAN]	28.8494	30.29	23	4	9	13	3.9956e+09	449	49.1984	6.30322
F8WAJ0	Probable ATP-dependent RNA helicase DDX31 OS=Homo sapiens GN=DDX31 PE=1 SV=2 - [F8WAJ0_HUMAN]	28.563	19.84	5	10	10	11	9.34777e+08	746	83.4642	9.87646
Q9Y5B9	FACT complex subunit SPT16 OS=Homo sapiens GN=SUPT16H PE=1 SV=1 - [SP16H_HUMAN]	28.2815	12.03	1	10	10	12	7.30556e+08	1047	119.838	5.65576
Q8IUF8	Bifunctional lysine-specific demethylase and histidyl-hydroxylase MINA OS=Homo sapiens GN=MINA PE=1 SV=1 - [MINA_HUMAN]	28.1626	28.6	6	12	12	16	1.10403e+09	465	52.767	6.69775
Q08J23-2	Isoform 2 of tRNA (cytosine(34)-C(5))-methyltransferase OS=Homo sapiens GN=NSUN2 - [NSUN2_HUMAN]	27.6648	28.55	3	13	13	15	1.25437e+09	732	82.3407	7.00537
P37108	Signal recognition particle 14 kDa protein OS=Homo sapiens GN=SRP14 PE=1 SV=2 - [SRP14_HUMAN]	27.4878	62.5	3	8	8	15	1.7373e+09	136	14.5608	10.0376
Q92974-3	Isoform 3 of Rho guanine nucleotide exchange factor 2 OS=Homo sapiens GN=ARHGEF2 - [ARHG2_HUMAN]	27.4729	19.52	9	12	12	14	5.96139e+08	958	108.175	6.87354
Q9BUQ8	Probable ATP-dependent RNA helicase DDX23 OS=Homo sapiens GN=DDX23 PE=1 SV=3 - [DDX23_HUMAN]	27.4717	17.93	3	12	12	13	1.23147e+09	820	95.5239	9.5542
Q9BYG3	MKI67 FHA domain-interacting nucleolar phosphoprotein OS=Homo sapiens GN=NIFK PE=1 SV=1 - [MK67I_HUMAN]	27.3999	41.98	4	10	10	15	8.77507e+08	293	34.201	9.87646
Q07955-3	Isoform ASF-3 of Serine/arginine-rich splicing factor 1 OS=Homo sapiens GN=SRSF1 - [SRSF1_HUMAN]	26.8995	51.74	7	11	11	15	2.75743e+09	201	22.446	7.94287
P56537	Eukaryotic translation initiation factor 6 OS=Homo sapiens GN=EIF6 PE=1 SV=1 - [IF6_HUMAN]	26.8434	37.14	7	5	5	9	2.01891e+09	245	26.5822	4.67822
B9A018	U4/U6.U5 tri-snRNP-associated protein 2 OS=Homo sapiens GN=USP39 PE=1 SV=1 - [B9A018_HUMAN]	26.8385	25.56	8	11	11	13	1.91861e+09	536	62.005	9.11475
P78362	SRSF protein kinase 2 OS=Homo sapiens GN=SRPK2 PE=1 SV=3 - [SRPK2_HUMAN]	26.8245	21.51	13	9	11	14	1.71406e+09	688	77.4782	4.97021
P10412	Histone H1.4 OS=Homo sapiens GN=HIST1H1E PE=1 SV=2 - [H14_HUMAN]	26.7699	29.22	5	1	10	17	19136853041	219	21.852	11.0337
Q9BY44-3	Isoform 3 of Eukaryotic translation initiation factor 2A OS=Homo sapiens GN=EIF2A - [EIF2A_HUMAN]	26.7287	31.96	8	12	12	14	1.19543e+09	560	62.2499	8.90967
Q13895	Bystin OS=Homo sapiens GN=BYSL PE=1 SV=3 - [BYST_HUMAN]	26.6423	30.89	3	11	11	14	713977112	437	49.57	8.11865
Q99848	Probable rRNA-processing protein EBP2 OS=Homo sapiens GN=EBNA1BP2 PE=1 SV=2 - [EBP2_HUMAN]	26.6274	33.33	2	8	8	17	2.06921e+09	306	34.8304	10.0962
O75330-2	Isoform 2 of Hyaluronan mediated motility receptor OS=Homo sapiens GN=HMMR - [HMMR_HUMAN]	26.4108	21.58	6	11	11	12	5.58389e+08	709	82.2508	5.88428
Q9UPT8	Zinc finger CCCH domain-containing protein 4 OS=Homo sapiens GN=ZC3H4 PE=1 SV=3 - [ZC3H4_HUMAN]	26.2965	17.5	2	10	10	13	9.62123e+08	1303	140.169	6.26514
J3QR09	Ribosomal protein L19 OS=Homo sapiens GN=RPL19 PE=1 SV=1 - [J3QR09_HUMAN]	25.9814	38.86	17	11	12	21	1.96512e+10	193	23.1201	11.4731
P05455	Lupus La protein OS=Homo sapiens GN=SSB PE=1 SV=2 - [LA_HUMAN]	25.9657	30.64	4	10	10	17	3.57813e+09	408	46.8082	7.12256
P60866	40S ribosomal protein S20 OS=Homo sapiens GN=RPS20 PE=1 SV=1 - [RS20_HUMAN]	25.8242	57.98	5	7	8	15	1.19591e+10	119	13.3643	9.93506
Q8IZ69-2	Isoform 2 of tRNA (uracil-5-)-methyltransferase homolog A OS=Homo sapiens GN=TRMT2A - [TRM2A_HUMAN]	25.8209	25.27	12	10	10	13	8.82469e+08	562	61.9398	7.97217
Q8WVM0	Dimethyladenosine transferase 1, mitochondrial OS=Homo sapiens GN=TFB1M PE=1 SV=1 - [TFB1M_HUMAN]	25.6788	33.24	1	10	10	13	1.74944e+09	346	39.518	9.26123
Q9Y520-3	Isoform 3 of Protein PRRC2C OS=Homo sapiens GN=PRRC2C - [PRC2C_HUMAN]	25.6782	6.78	10	10	10	11	7.01641e+08	2700	295.554	9.01221
Q14974	Importin subunit beta-1 OS=Homo sapiens GN=KPNB1 PE=1 SV=2 - [IMB1_HUMAN]	25.6601	14.27	5	9	9	12	8.30981e+08	876	97.108	4.77979
O00567	Nucleolar protein 56 OS=Homo sapiens GN=NOP56 PE=1 SV=4 - [NOP56_HUMAN]	25.5853	24.41	4	11	11	14	1.11515e+09	594	66.0087	9.18799
Q9UKD2	mRNA turnover protein 4 homolog OS=Homo sapiens GN=MRTO4 PE=1 SV=2 - [MRT4_HUMAN]	25.0872	39.75	1	8	8	12	2128635376	239	27.5429	8.29443
Q6P087	RNA pseudouridylate synthase domain-containing protein 3 OS=Homo sapiens GN=RPUSD3 PE=1 SV=3 - [RUSD3_HUMAN]	24.8656	31.62	8	8	8	10	6.48733e+08	351	38.4368	10.3159
Q5JTH9	RRP12-like protein OS=Homo sapiens GN=RRP12 PE=1 SV=2 - [RRP12_HUMAN]	24.7754	15.27	4	16	16	16	4.22227e+08	1297	143.611	8.74854
O14646-2	Isoform 2 of Chromodomain-helicase-DNA-binding protein 1 OS=Homo sapiens GN=CHD1 - [CHD1_HUMAN]	24.7706	10.12	12	8	13	14	3.61525e+09	1709	196.47	7.13721
Q9GZR2	RNA exonuclease 4 OS=Homo sapiens GN=REXO4 PE=1 SV=2 - [REXO4_HUMAN]	24.7301	35.07	4	10	10	13	6.26433e+08	422	46.6428	9.77393
A0A0A0MQR8	MAP/microtubule affinity-regulating kinase 3 OS=Homo sapiens GN=MARK3 PE=1 SV=1 - [A0A0A0MQR8_HUMAN]	24.7047	11.22	17	2	6	11	4.47662e+08	713	79.8258	9.53955
Q6PKG0	La-related protein 1 OS=Homo sapiens GN=LARP1 PE=1 SV=2 - [LARP1_HUMAN]	24.6348	21.44	17	17	17	22	1.14097e+09	1096	123.434	8.82178
P62249	40S ribosomal protein S16 OS=Homo sapiens GN=RPS16 PE=1 SV=2 - [RS16_HUMAN]	24.6021	63.7	7	12	12	16	13475038063	146	16.435	10.2134
Q15050	Ribosome biogenesis regulatory protein homolog OS=Homo sapiens GN=RRS1 PE=1 SV=2 - [RRS1_HUMAN]	24.59	31.23	1	8	8	11	1.53796e+09	365	41.1682	10.6968
Q86UE4	Protein LYRIC OS=Homo sapiens GN=MTDH PE=1 SV=2 - [LYRIC_HUMAN]	24.5242	28.87	5	10	10	13	1.34716e+09	582	63.7988	9.31982
P22087	rRNA 2'-O-methyltransferase fibrillarin OS=Homo sapiens GN=FBL PE=1 SV=2 - [FBRL_HUMAN]	24.4964	36.45	9	11	11	13	1.55098e+09	321	33.7634	10.1841
O95218	Zinc finger Ran-binding domain-containing protein 2 OS=Homo sapiens GN=ZRANB2 PE=1 SV=2 - [ZRAB2_HUMAN]	24.4729	30.3	3	9	9	13	2.59365e+09	330	37.382	10.0083
O60287	Nucleolar pre-ribosomal-associated protein 1 OS=Homo sapiens GN=URB1 PE=1 SV=4 - [NPA1P_HUMAN]	24.4594	6.16	24	10	11	12	4.48897e+08	2271	254.227	6.46826
Q9Y3T9	Nucleolar complex protein 2 homolog OS=Homo sapiens GN=NOC2L PE=1 SV=4 - [NOC2L_HUMAN]	24.433	15.09	1	12	12	16	1.27344e+09	749	84.8662	5.61768
O43663-4	Isoform 4 of Protein regulator of cytokinesis 1 OS=Homo sapiens GN=PRC1 - [PRC1_HUMAN]	24.3391	30.2	8	10	11	12	3.64558e+09	606	70.1469	6.81494
O75691	Small subunit processome component 20 homolog OS=Homo sapiens GN=UTP20 PE=1 SV=3 - [UTP20_HUMAN]	24.2577	5.89	1	13	13	13	6.70262e+08	2785	318.182	7.38623
Q9Y2R4	Probable ATP-dependent RNA helicase DDX52 OS=Homo sapiens GN=DDX52 PE=1 SV=3 - [DDX52_HUMAN]	24.2272	16.86	2	8	8	9	1.14192e+09	599	67.4559	9.67139
D6R9P3	Heterogeneous nuclear ribonucleoprotein A/B OS=Homo sapiens GN=HNRNPAB PE=1 SV=1 - [D6R9P3_HUMAN]	24.1436	44.64	8	15	16	24	11960059406	280	30.284	7.91357
Q00577	Transcriptional activator protein Pur-alpha OS=Homo sapiens GN=PURA PE=1 SV=2 - [PURA_HUMAN]	24.0725	31.99	5	6	7	11	3.18601e+09	322	34.8894	6.44287
Q9H0S4	Probable ATP-dependent RNA helicase DDX47 OS=Homo sapiens GN=DDX47 PE=1 SV=1 - [DDX47_HUMAN]	24.0431	25.05	3	8	8	11	2.16557e+09	455	50.6147	9.1001
O00566	U3 small nucleolar ribonucleoprotein protein MPP10 OS=Homo sapiens GN=MPHOSPH10 PE=1 SV=2 - [MPP10_HUMAN]	23.8654	19.97	2	9	9	10	7.86812e+08	681	78.8157	4.85596
Q8IZH2-2	Isoform 2 of 5'-3' exoribonuclease 1 OS=Homo sapiens GN=XRN1 - [XRN1_HUMAN]	23.8022	7.91	6	11	11	12	7.22099e+08	1694	192.721	7.29834
P11388	DNA topoisomerase 2-alpha OS=Homo sapiens GN=TOP2A PE=1 SV=3 - [TOP2A_HUMAN]	23.3826	11.76	6	8	13	13	710143414	1531	174.276	8.71924
Q96CT7	Coiled-coil domain-containing protein 124 OS=Homo sapiens GN=CCDC124 PE=1 SV=1 - [CC124_HUMAN]	23.2608	30.49	2	6	6	9	2.14572e+09	223	25.8196	9.53955
Q49A26-5	Isoform 5 of Putative oxidoreductase GLYR1 OS=Homo sapiens GN=GLYR1 - [GLYR1_HUMAN]	23.1512	25.21	8	7	7	10	3.65829e+08	472	51.4753	8.26514
C9JQV0	Uncharacterized protein C7orf50 (Fragment) OS=Homo sapiens GN=C7orf50 PE=1 SV=1 - [C9JQV0_HUMAN]	22.9055	40.63	4	7	7	10	4394207072	192	21.8697	9.64209
Q13610	Periodic tryptophan protein 1 homolog OS=Homo sapiens GN=PWP1 PE=1 SV=1 - [PWP1_HUMAN]	22.9024	19.36	4	7	7	11	2.06013e+09	501	55.7931	4.76709
F8VYE8	Serine/threonine-protein phosphatase OS=Homo sapiens GN=PPP1CC PE=1 SV=1 - [F8VYE8_HUMAN]	22.8643	27.96	18	7	7	9	838900382	304	34.9274	5.26221
P13984	General transcription factor IIF subunit 2 OS=Homo sapiens GN=GTF2F2 PE=1 SV=2 - [T2FB_HUMAN]	22.7781	43.78	1	9	9	12	1.82332e+09	249	28.3628	9.23193
A0A0C4DGB1	rRNA adenine N(6)-methyltransferase OS=Homo sapiens GN=DIMT1 PE=1 SV=1 - [A0A0C4DGB1_HUMAN]	22.3614	40.73	3	9	9	11	2.56685e+09	275	30.8239	10.2427
O75569-3	Isoform 3 of Interferon-inducible double-stranded RNA-dependent protein kinase activator A OS=Homo sapiens GN=PRKRA - [PRKRA_HUMAN]	22.3242	28.82	6	8	8	12	9.24204e+08	288	31.6152	8.42627
O75934	Pre-mRNA-splicing factor SPF27 OS=Homo sapiens GN=BCAS2 PE=1 SV=1 - [SPF27_HUMAN]	22.2037	49.78	1	8	8	11	1.11642e+09	225	26.115	5.65576
Q15393	Splicing factor 3B subunit 3 OS=Homo sapiens GN=SF3B3 PE=1 SV=4 - [SF3B3_HUMAN]	22.1956	12.41	24	11	12	13	9.15205e+08	1217	135.492	5.26221
P08621-2	Isoform 2 of U1 small nuclear ribonucleoprotein 70 kDa OS=Homo sapiens GN=SNRNP70 - [RU17_HUMAN]	22.1657	23.36	5	9	9	14	2566317175	428	50.5873	9.89111
P35637-2	Isoform Short of RNA-binding protein FUS OS=Homo sapiens GN=FUS - [FUS_HUMAN]	21.977	17.71	3	5	6	11	2.33387e+09	525	53.3228	9.36377
P35250	Replication factor C subunit 2 OS=Homo sapiens GN=RFC2 PE=1 SV=3 - [RFC2_HUMAN]	21.9659	37.85	11	10	10	12	1.4377e+09	354	39.1321	6.44287
Q9NQT5	Exosome complex component RRP40 OS=Homo sapiens GN=EXOSC3 PE=1 SV=3 - [EXOS3_HUMAN]	21.891	43.64	2	7	7	10	2.19795e+09	275	29.5534	8.104
P06899	Histone H2B type 1-J OS=Homo sapiens GN=HIST1H2BJ PE=1 SV=3 - [H2B1J_HUMAN]	21.6054	46.03	17	1	6	13	1.34367e+10	126	13.8956	10.3159
P25705-2	Isoform 2 of ATP synthase subunit alpha, mitochondrial OS=Homo sapiens GN=ATP5A1 - [ATPA_HUMAN]	21.4588	20.08	8	8	8	8	6.09609e+08	503	54.4597	8.23584
Q96T37-4	Isoform 4 of Putative RNA-binding protein 15 OS=Homo sapiens GN=RBM15 - [RBM15_HUMAN]	21.3959	12.92	5	8	8	9	6.88452e+08	913	99.6409	9.92041
Q7Z6E9-2	Isoform 2 of E3 ubiquitin-protein ligase RBBP6 OS=Homo sapiens GN=RBBP6 - [RBBP6_HUMAN]	21.3197	11.26	7	11	11	13	594648604	1758	197.167	9.62744
Q5VYS8	Terminal uridylyltransferase 7 OS=Homo sapiens GN=ZCCHC6 PE=1 SV=1 - [TUT7_HUMAN]	21.2675	6.15	14	8	8	9	1.0394e+09	1495	171.122	6.82959
Q9H8V3-2	Isoform 2 of Protein ECT2 OS=Homo sapiens GN=ECT2 - [ECT2_HUMAN]	21.2458	12.36	10	9	9	9	3.3405e+08	882	99.8582	7.60596
O15042-2	Isoform 2 of U2 snRNP-associated SURP motif-containing protein OS=Homo sapiens GN=U2SURP - [SR140_HUMAN]	21.2103	15.76	9	12	12	14	1.65982e+09	1028	118.162	8.47021
Q13243	Serine/arginine-rich splicing factor 5 OS=Homo sapiens GN=SRSF5 PE=1 SV=1 - [SRSF5_HUMAN]	21.0292	29.78	6	8	9	9	5.52923e+09	272	31.2453	11.5903
O14979-3	Isoform 3 of Heterogeneous nuclear ribonucleoprotein D-like OS=Homo sapiens GN=HNRNPDL - [HNRDL_HUMAN]	20.9984	30.33	4	6	8	9	7.31399e+09	244	27.1746	8.646
P55795	Heterogeneous nuclear ribonucleoprotein H2 OS=Homo sapiens GN=HNRNPH2 PE=1 SV=1 - [HNRH2_HUMAN]	20.8805	16.26	1	1	5	10	2.45408e+09	449	49.2323	6.30322
G5E9W7	28S ribosomal protein S22, mitochondrial OS=Homo sapiens GN=MRPS22 PE=1 SV=1 - [G5E9W7_HUMAN]	20.8642	36.05	8	8	8	11	2.09198e+09	319	36.7829	6.81494
F5GWX5	Chromodomain-helicase-DNA-binding protein 4 OS=Homo sapiens GN=CHD4 PE=1 SV=1 - [F5GWX5_HUMAN]	20.846	5.04	11	6	9	9	5.77705e+08	1905	216.967	5.80811
O15381-5	Isoform 5 of Nuclear valosin-containing protein-like OS=Homo sapiens GN=NVL - [NVL_HUMAN]	20.7328	13.33	11	7	7	8	567844943	765	84.984	6.20166
P54105	Methylosome subunit pICln OS=Homo sapiens GN=CLNS1A PE=1 SV=1 - [ICLN_HUMAN]	20.7139	48.95	5	6	6	11	2.35005e+09	237	26.1989	4.10693
Q8WXX5	DnaJ homolog subfamily C member 9 OS=Homo sapiens GN=DNAJC9 PE=1 SV=1 - [DNJC9_HUMAN]	20.701	41.54	1	9	9	10	1.17997e+09	260	29.8911	5.73193
A8MQB8	Fragile X mental retardation protein 1 OS=Homo sapiens GN=FMR1 PE=1 SV=1 - [A8MQB8_HUMAN]	20.6841	19.93	17	6	8	10	1615277820	582	65.7812	7.62061
A0A087X239	Round spermatid basic protein 1-like protein OS=Homo sapiens GN=RSBN1L PE=1 SV=1 - [A0A087X239_HUMAN]	20.6773	17.08	5	8	8	11	592762860	843	94.5533	8.83643
Q8NB90	Spermatogenesis-associated protein 5 OS=Homo sapiens GN=SPATA5 PE=1 SV=3 - [SPAT5_HUMAN]	20.6734	13.66	3	7	7	8	8.22173e+08	893	97.8429	5.65576
Q9Y3U8	60S ribosomal protein L36 OS=Homo sapiens GN=RPL36 PE=1 SV=3 - [RL36_HUMAN]	20.5841	47.62	8	7	7	15	2.08685e+10	105	12.2459	11.5903
E9PIN3	Nuclear RNA export factor 1 (Fragment) OS=Homo sapiens GN=NXF1 PE=1 SV=1 - [E9PIN3_HUMAN]	20.5017	18.41	5	8	8	9	7.63698e+08	603	68.0648	8.89502
Q9UJA5	tRNA (adenine(58)-N(1))-methyltransferase non-catalytic subunit TRM6 OS=Homo sapiens GN=TRMT6 PE=1 SV=1 - [TRM6_HUMAN]	20.4927	22.54	4	9	9	10	4.73347e+08	497	55.7643	7.54736
O60264	SWI/SNF-related matrix-associated actin-dependent regulator of chromatin subfamily A member 5 OS=Homo sapiens GN=SMARCA5 PE=1 SV=1 - [SMCA5_HUMAN]	20.3716	12.07	1	6	13	15	4.89967e+08	1052	121.828	8.08936
P56182	Ribosomal RNA processing protein 1 homolog A OS=Homo sapiens GN=RRP1 PE=1 SV=1 - [RRP1_HUMAN]	20.3469	15.62	2	6	6	10	948285193	461	52.8066	9.33447
Q8WWY3	U4/U6 small nuclear ribonucleoprotein Prp31 OS=Homo sapiens GN=PRPF31 PE=1 SV=2 - [PRP31_HUMAN]	20.1754	26.25	8	10	10	13	1.14451e+09	499	55.4214	5.78271
P09661	U2 small nuclear ribonucleoprotein A' OS=Homo sapiens GN=SNRPA1 PE=1 SV=2 - [RU2A_HUMAN]	20.153	32.94	4	8	8	9	1.64599e+09	255	28.3981	8.6167
Q9NQT4	Exosome complex component RRP46 OS=Homo sapiens GN=EXOSC5 PE=1 SV=1 - [EXOS5_HUMAN]	20.0353	45.11	4	7	7	8	1694403472	235	25.2329	7.59131
Q8NFW8	N-acylneuraminate cytidylyltransferase OS=Homo sapiens GN=CMAS PE=1 SV=2 - [NEUA_HUMAN]	20.0336	28.34	4	9	9	12	1187380386	434	48.3487	7.92822
Q96KK5	Histone H2A type 1-H OS=Homo sapiens GN=HIST1H2AH PE=1 SV=3 - [H2A1H_HUMAN]	19.9939	35.94	18	1	6	8	2.33724e+10	128	13.8978	10.8872
Q9Y3I0	tRNA-splicing ligase RtcB homolog OS=Homo sapiens GN=RTCB PE=1 SV=1 - [RTCB_HUMAN]	19.9909	35.45	1	12	12	13	6.29582e+08	505	55.1749	7.2251
Q6PK04	Coiled-coil domain-containing protein 137 OS=Homo sapiens GN=CCDC137 PE=1 SV=1 - [CC137_HUMAN]	19.9791	35.64	3	8	8	13	9.84947e+08	289	33.2111	10.9312
Q9Y2W1	Thyroid hormone receptor-associated protein 3 OS=Homo sapiens GN=THRAP3 PE=1 SV=2 - [TR150_HUMAN]	19.8423	15.6	1	10	10	12	9.11685e+08	955	108.601	10.1548
Q86U38	Nucleolar protein 9 OS=Homo sapiens GN=NOP9 PE=1 SV=1 - [NOP9_HUMAN]	19.7751	17.14	2	7	7	7	4.93561e+08	636	69.3945	7.28369
Q9UQE7	Structural maintenance of chromosomes protein 3 OS=Homo sapiens GN=SMC3 PE=1 SV=2 - [SMC3_HUMAN]	19.6884	14.13	1	12	12	13	2.53013e+08	1217	141.454	7.18115
O95104-3	Isoform 3 of Splicing factor, arginine/serine-rich 15 OS=Homo sapiens GN=SCAF4 - [SFR15_HUMAN]	19.6723	15.64	3	7	10	13	2117645271	1132	123.937	9.51025
Q9Y6X9-2	Isoform 2 of MORC family CW-type zinc finger protein 2 OS=Homo sapiens GN=MORC2 - [MORC2_HUMAN]	19.6609	11.24	6	8	8	9	2.89734e+08	970	110.655	8.63135
M0R2L9	40S ribosomal protein S19 (Fragment) OS=Homo sapiens GN=RPS19 PE=1 SV=1 - [M0R2L9_HUMAN]	19.564	64.79	4	1	6	8	1.04917e+10	71	8.18427	8.88037
Q15365	Poly(rC)-binding protein 1 OS=Homo sapiens GN=PCBP1 PE=1 SV=2 - [PCBP1_HUMAN]	19.5118	28.37	2	4	6	9	2.81161e+09	356	37.4739	7.09326
Q9Y4B6-2	Isoform 2 of Protein VPRBP OS=Homo sapiens GN=VPRBP - [VPRBP_HUMAN]	19.4865	5.51	3	7	7	9	1.69636e+08	1506	168.829	5.05908
A4D1E9	GTP-binding protein 10 OS=Homo sapiens GN=GTPBP10 PE=1 SV=1 - [GTPBA_HUMAN]	19.4636	24.29	9	7	7	8	5.86568e+08	387	42.9056	9.02686
Q8WU90	Zinc finger CCCH domain-containing protein 15 OS=Homo sapiens GN=ZC3H15 PE=1 SV=1 - [ZC3HF_HUMAN]	19.3464	27.93	4	9	9	13	1.84376e+09	426	48.5726	5.31299
O75607	Nucleoplasmin-3 OS=Homo sapiens GN=NPM3 PE=1 SV=3 - [NPM3_HUMAN]	19.3154	32.02	1	3	3	6	1.38943e+09	178	19.3314	4.62744
Q9H7E9	UPF0488 protein C8orf33 OS=Homo sapiens GN=C8orf33 PE=1 SV=1 - [CH033_HUMAN]	19.234	33.62	2	8	8	10	2.1431e+09	229	24.9769	9.94971
M0R3F6	SURP and G-patch domain-containing protein 2 OS=Homo sapiens GN=SUGP2 PE=1 SV=1 - [M0R3F6_HUMAN]	19.2244	16.41	7	10	10	10	5.0949e+08	841	93.8011	8.83643
Q6P6C2	RNA demethylase ALKBH5 OS=Homo sapiens GN=ALKBH5 PE=1 SV=2 - [ALKB5_HUMAN]	19.2172	23.86	3	5	5	7	781206420	394	44.2286	9.08545
P43243	Matrin-3 OS=Homo sapiens GN=MATR3 PE=1 SV=2 - [MATR3_HUMAN]	19.1621	14.76	14	8	8	11	1.21324e+09	847	94.5648	6.25244
P08670	Vimentin OS=Homo sapiens GN=VIM PE=1 SV=4 - [VIME_HUMAN]	19.1047	26.82	5	10	10	10	7.56314e+08	466	53.6191	5.12256
P62244	40S ribosomal protein S15a OS=Homo sapiens GN=RPS15A PE=1 SV=2 - [RS15A_HUMAN]	18.9856	59.23	8	8	8	15	7.10329e+09	130	14.83	10.1255
Q8WUA2	Peptidyl-prolyl cis-trans isomerase-like 4 OS=Homo sapiens GN=PPIL4 PE=1 SV=1 - [PPIL4_HUMAN]	18.975	18.29	1	7	7	9	6.75688e+08	492	57.1895	5.92236
Q5T760	Serine/arginine-rich-splicing factor 11 (Fragment) OS=Homo sapiens GN=SRSF11 PE=1 SV=1 - [Q5T760_HUMAN]	18.9543	19.28	6	5	5	9	1.12356e+09	389	42.2908	11.6489
H0YDJ3	Serine/threonine-protein kinase PRP4 homolog (Fragment) OS=Homo sapiens GN=PRPF4B PE=1 SV=1 - [H0YDJ3_HUMAN]	18.9525	18.23	2	9	9	11	1.48672e+09	587	68.3585	9.75928
J3KQ96	Treacle protein (Fragment) OS=Homo sapiens GN=TCOF1 PE=1 SV=1 - [J3KQ96_HUMAN]	18.868	6.58	5	1	6	8	1453154963	1414	144.04	8.29443
Q13428-2	Isoform 2 of Treacle protein OS=Homo sapiens GN=TCOF1 - [TCOF_HUMAN]	18.868	7.44	6	2	7	9	1453154963	1411	144.228	9.0415
Q9HC36	rRNA methyltransferase 3, mitochondrial OS=Homo sapiens GN=RNMTL1 PE=1 SV=2 - [MRM3_HUMAN]	18.86	19.52	3	7	7	8	6.04713e+08	420	46.9904	8.73389
Q9Y221	60S ribosome subunit biogenesis protein NIP7 homolog OS=Homo sapiens GN=NIP7 PE=1 SV=1 - [NIP7_HUMAN]	18.8278	55.56	5	6	6	11	1.46978e+09	180	20.4495	8.51416
Q15366-6	Isoform 6 of Poly(rC)-binding protein 2 OS=Homo sapiens GN=PCBP2 - [PCBP2_HUMAN]	18.7735	26.87	24	5	7	11	3.06658e+09	361	38.1264	6.78564
H0Y6E7	RNA-binding motif protein, X chromosome (Fragment) OS=Homo sapiens GN=RBMX PE=1 SV=2 - [H0Y6E7_HUMAN]	18.752	25	10	8	8	10	6583411693	292	31.8364	9.84717
P61964	WD repeat-containing protein 5 OS=Homo sapiens GN=WDR5 PE=1 SV=1 - [WDR5_HUMAN]	18.6494	32.93	3	6	6	9	1.2944e+09	334	36.5655	8.26514
Q8N9T8	Protein KRI1 homolog OS=Homo sapiens GN=KRI1 PE=1 SV=3 - [KRI1_HUMAN]	18.5513	16.79	5	7	7	8	9.18938e+08	703	82.5475	5.13525
Q7KZF4	Staphylococcal nuclease domain-containing protein 1 OS=Homo sapiens GN=SND1 PE=1 SV=1 - [SND1_HUMAN]	18.5033	15.71	2	8	8	9	3.83307e+08	910	101.934	7.1665
P04908	Histone H2A type 1-B/E OS=Homo sapiens GN=HIST1H2AB PE=1 SV=2 - [H2A1B_HUMAN]	18.4903	35.38	10	1	6	8	2.3046e+10	130	14.127	11.0483
Q13283	Ras GTPase-activating protein-binding protein 1 OS=Homo sapiens GN=G3BP1 PE=1 SV=1 - [G3BP1_HUMAN]	18.3567	32.19	8	10	10	13	1.44983e+09	466	52.1321	5.51611
Q9BQ04	RNA-binding protein 4B OS=Homo sapiens GN=RBM4B PE=1 SV=1 - [RBM4B_HUMAN]	18.3214	22.01	4	1	8	10	1.47798e+09	359	40.1244	6.7417
Q9H583	HEAT repeat-containing protein 1 OS=Homo sapiens GN=HEATR1 PE=1 SV=3 - [HEAT1_HUMAN]	18.2959	7.98	3	14	14	14	5.31519e+08	2144	242.215	6.53662
Q9NQ29-2	Isoform 2 of Putative RNA-binding protein Luc7-like 1 OS=Homo sapiens GN=LUC7L - [LUC7L_HUMAN]	18.2418	16	6	2	4	9	1.56598e+09	325	38.3818	10.0376
Q2NL82	Pre-rRNA-processing protein TSR1 homolog OS=Homo sapiens GN=TSR1 PE=1 SV=1 - [TSR1_HUMAN]	18.1305	16.04	2	10	10	13	1.00214e+09	804	91.7519	7.41553
Q8IZL8	Proline-, glutamic acid- and leucine-rich protein 1 OS=Homo sapiens GN=PELP1 PE=1 SV=2 - [PELP1_HUMAN]	18.041	12.57	7	9	9	11	2.01578e+09	1130	119.624	4.33545
P46940	Ras GTPase-activating-like protein IQGAP1 OS=Homo sapiens GN=IQGAP1 PE=1 SV=1 - [IQGA1_HUMAN]	17.8847	6.58	12	8	8	8	2.76431e+08	1657	189.134	6.48096
Q16629-3	Isoform 3 of Serine/arginine-rich splicing factor 7 OS=Homo sapiens GN=SRSF7 - [SRSF7_HUMAN]	17.8555	43.94	6	5	6	8	3.31136e+09	132	15.2475	9.62744
Q9NYV4-2	Isoform 2 of Cyclin-dependent kinase 12 OS=Homo sapiens GN=CDK12 - [CDK12_HUMAN]	17.5143	10.13	127	8	9	11	1.17906e+09	1481	163.129	9.45166
Q8WUA4	General transcription factor 3C polypeptide 2 OS=Homo sapiens GN=GTF3C2 PE=1 SV=2 - [TF3C2_HUMAN]	17.4288	15.7	14	8	9	10	6.05987e+08	911	100.616	7.31299
B5MCF9	Pescadillo homolog OS=Homo sapiens GN=PES1 PE=1 SV=1 - [B5MCF9_HUMAN]	17.387	17.51	6	9	9	10	8.61497e+08	571	66.036	7.50342
Q9H6R4-4	Isoform 4 of Nucleolar protein 6 OS=Homo sapiens GN=NOL6 - [NOL6_HUMAN]	17.3538	10.67	6	7	7	8	323203905	1143	127.24	7.63525
Q14137	Ribosome biogenesis protein BOP1 OS=Homo sapiens GN=BOP1 PE=1 SV=2 - [BOP1_HUMAN]	17.2093	16.22	3	8	8	9	6.47821e+08	746	83.5772	6.18896
Q13868	Exosome complex component RRP4 OS=Homo sapiens GN=EXOSC2 PE=1 SV=2 - [EXOS2_HUMAN]	17.1786	25.26	6	6	6	8	1.31606e+09	293	32.7681	7.50342
Q8IVS2	Malonyl-CoA-acyl carrier protein transacylase, mitochondrial OS=Homo sapiens GN=MCAT PE=1 SV=2 - [FABD_HUMAN]	17.0457	16.92	2	4	4	6	6.20986e+08	390	42.9341	8.71924
Q96PK6	RNA-binding protein 14 OS=Homo sapiens GN=RBM14 PE=1 SV=2 - [RBM14_HUMAN]	16.9476	12.56	7	8	8	8	1.03955e+09	669	69.4489	9.67139
E9PFF5	Fragile X mental retardation syndrome-related protein 1 OS=Homo sapiens GN=FXR1 PE=1 SV=1 - [E9PFF5_HUMAN]	16.9043	18.16	10	5	6	7	1.57424e+09	490	55.0715	7.48877
P12532	Creatine kinase U-type, mitochondrial OS=Homo sapiens GN=CKMT1A PE=1 SV=1 - [KCRU_HUMAN]	16.8912	27.1	12	9	9	10	1.22346e+09	417	47.0072	8.33838
Q12873-2	Isoform 2 of Chromodomain-helicase-DNA-binding protein 3 OS=Homo sapiens GN=CHD3 - [CHD3_HUMAN]	16.8102	2.95	7	3	6	6	562846354	1966	222.721	7.51807
F5H658	ATP-dependent RNA helicase DHX8 OS=Homo sapiens GN=DHX8 PE=1 SV=1 - [F5H658_HUMAN]	16.5861	9.31	4	7	8	8	1.09282e+09	1181	133.917	7.69385
G5EA06	28S ribosomal protein S27, mitochondrial OS=Homo sapiens GN=MRPS27 PE=1 SV=1 - [G5EA06_HUMAN]	16.5567	36.59	6	9	9	9	1.18414e+09	358	41.3031	5.51611
Q8NI27	THO complex subunit 2 OS=Homo sapiens GN=THOC2 PE=1 SV=2 - [THOC2_HUMAN]	16.3542	5.08	4	8	8	8	3.99995e+08	1593	182.659	8.44092
Q9BU76-4	Isoform 4 of Multiple myeloma tumor-associated protein 2 OS=Homo sapiens GN=MMTAG2 - [MMTA2_HUMAN]	16.2134	50.26	4	8	8	10	1179925726	189	20.5233	9.02686
Q8N8A6	ATP-dependent RNA helicase DDX51 OS=Homo sapiens GN=DDX51 PE=1 SV=3 - [DDX51_HUMAN]	16.1319	9.76	1	4	4	5	3.45078e+08	666	72.4126	8.1626
O75400-2	Isoform 2 of Pre-mRNA-processing factor 40 homolog A OS=Homo sapiens GN=PRPF40A - [PR40A_HUMAN]	15.9464	7.2	3	6	6	7	6.17245e+08	930	105.86	7.98682
Q9Y4W2-2	Isoform 2 of Ribosomal biogenesis protein LAS1L OS=Homo sapiens GN=LAS1L - [LAS1L_HUMAN]	15.9044	11.99	4	7	7	8	7.64549e+08	717	81.1919	4.69092
Q9UPN6	Protein SCAF8 OS=Homo sapiens GN=SCAF8 PE=1 SV=1 - [SCAF8_HUMAN]	15.8932	9.44	3	5	8	9	1.404e+09	1271	140.433	8.29443
Q96B26	Exosome complex component RRP43 OS=Homo sapiens GN=EXOSC8 PE=1 SV=1 - [EXOS8_HUMAN]	15.8846	28.26	1	6	6	7	1.17602e+09	276	30.0203	5.30029
O60870	DNA/RNA-binding protein KIN17 OS=Homo sapiens GN=KIN PE=1 SV=2 - [KIN17_HUMAN]	15.837	19.08	3	6	6	6	359833645	393	45.3454	8.95361
Q9Y3B2	Exosome complex component CSL4 OS=Homo sapiens GN=EXOSC1 PE=1 SV=1 - [EXOS1_HUMAN]	15.7981	43.08	6	6	6	8	1.25522e+09	195	21.438	8.23584
Q3KQU3-2	Isoform 2 of MAP7 domain-containing protein 1 OS=Homo sapiens GN=MAP7D1 - [MA7D1_HUMAN]	15.7853	13.33	7	6	6	7	7.41776e+08	803	88.673	10.0522
P78346	Ribonuclease P protein subunit p30 OS=Homo sapiens GN=RPP30 PE=1 SV=1 - [RPP30_HUMAN]	15.7791	27.61	4	7	7	8	7.4864e+08	268	29.3027	8.90967
Q9NWT1	p21-activated protein kinase-interacting protein 1 OS=Homo sapiens GN=PAK1IP1 PE=1 SV=2 - [PK1IP_HUMAN]	15.6509	12.24	1	5	5	8	6.91958e+08	392	43.9359	8.90967
P84103-2	Isoform 2 of Serine/arginine-rich splicing factor 3 OS=Homo sapiens GN=SRSF3 - [SRSF3_HUMAN]	15.6427	29.03	3	3	4	7	9.00077e+09	124	14.1942	10.0815
Q6P1X5	Transcription initiation factor TFIID subunit 2 OS=Homo sapiens GN=TAF2 PE=1 SV=3 - [TAF2_HUMAN]	15.6263	7.92	4	7	7	8	2.96736e+08	1199	136.883	8.19189
Q9UKN8	General transcription factor 3C polypeptide 4 OS=Homo sapiens GN=GTF3C4 PE=1 SV=2 - [TF3C4_HUMAN]	15.5829	14.72	2	9	9	10	8.65566e+08	822	91.9235	6.65381
Q8WUQ7	Cactin OS=Homo sapiens GN=CACTIN PE=1 SV=3 - [CATIN_HUMAN]	15.5288	10.16	4	5	5	6	3.34708e+08	758	88.6475	9.14404
H3BS42	Zinc finger protein 768 OS=Homo sapiens GN=ZNF768 PE=1 SV=2 - [H3BS42_HUMAN]	15.5266	16.31	2	7	7	8	9.50326e+08	509	56.6331	8.26514
X6RGJ2	Heterochromatin protein 1-binding protein 3 (Fragment) OS=Homo sapiens GN=HP1BP3 PE=1 SV=1 - [X6RGJ2_HUMAN]	15.5207	21.41	9	5	5	8	6.85999e+08	327	36.4923	9.33447
P28370-2	Isoform 2 of Probable global transcription activator SNF2L1 OS=Homo sapiens GN=SMARCA1 - [SMCA1_HUMAN]	15.5053	7.58	4	2	9	10	3.52261e+08	1042	121.065	8.17725
Q13247-3	Isoform SRP55-3 of Serine/arginine-rich splicing factor 6 OS=Homo sapiens GN=SRSF6 - [SRSF6_HUMAN]	15.4906	20.9	6	5	8	9	5.2455e+09	335	38.3956	11.0044
P0DN76	Splicing factor U2AF 35 kDa subunit-like protein OS=Homo sapiens GN=U2AF1L5 PE=3 SV=1 - [U2AF5_HUMAN]	15.4774	27.5	9	5	5	8	2.29332e+09	240	27.8545	8.80713
O75475	PC4 and SFRS1-interacting protein OS=Homo sapiens GN=PSIP1 PE=1 SV=1 - [PSIP1_HUMAN]	15.3977	16.04	3	7	7	9	7.46219e+08	530	60.0667	9.12939
Q9Y5Q9	General transcription factor 3C polypeptide 3 OS=Homo sapiens GN=GTF3C3 PE=1 SV=1 - [TF3C3_HUMAN]	15.3261	10.38	5	7	7	8	4.03476e+08	886	101.208	5.07178
O75909	Cyclin-K OS=Homo sapiens GN=CCNK PE=1 SV=2 - [CCNK_HUMAN]	15.2921	20.17	10	7	7	9	1.04801e+09	580	64.1987	8.41162
Q29RF7	Sister chromatid cohesion protein PDS5 homolog A OS=Homo sapiens GN=PDS5A PE=1 SV=1 - [PDS5A_HUMAN]	15.2249	9.57	5	6	8	10	3.25859e+08	1337	150.734	7.91357
P19525-2	Isoform 2 of Interferon-induced, double-stranded RNA-activated protein kinase OS=Homo sapiens GN=EIF2AK2 - [E2AK2_HUMAN]	15.208	20.59	3	7	7	10	9.88702e+08	510	57.3552	8.03076
Q9BZI7-2	Isoform 2 of Regulator of nonsense transcripts 3B OS=Homo sapiens GN=UPF3B - [REN3B_HUMAN]	15.1637	18.94	3	8	8	8	1433460637	470	56.1792	9.42236
Q12797-10	Isoform 10 of Aspartyl/asparaginyl beta-hydroxylase OS=Homo sapiens GN=ASPH - [ASPH_HUMAN]	15.1582	16.32	17	10	10	10	2.62033e+08	729	83.2162	4.91943
B7Z6D5	Probable ATP-dependent RNA helicase DDX27 OS=Homo sapiens GN=DDX27 PE=1 SV=1 - [B7Z6D5_HUMAN]	15.1491	14.64	4	11	11	13	1.6814e+09	765	86.5506	9.24658
E9PQ61	Zinc finger CCCH domain-containing protein 11A OS=Homo sapiens GN=ZC3H11A PE=1 SV=1 - [E9PQ61_HUMAN]	15.0611	18.1	3	9	9	10	5.21299e+08	652	72.4873	8.63135
Q15024	Exosome complex component RRP42 OS=Homo sapiens GN=EXOSC7 PE=1 SV=3 - [EXOS7_HUMAN]	14.9921	37.11	1	7	7	9	1.89442e+09	291	31.8011	5.18604
Q96EY7	Pentatricopeptide repeat domain-containing protein 3, mitochondrial OS=Homo sapiens GN=PTCD3 PE=1 SV=3 - [PTCD3_HUMAN]	14.9747	13.64	22	6	7	9	1.034e+09	689	78.4997	6.41748
Q10570	Cleavage and polyadenylation specificity factor subunit 1 OS=Homo sapiens GN=CPSF1 PE=1 SV=2 - [CPSF1_HUMAN]	14.959	7.07	3	8	8	8	2.01175e+08	1443	160.782	6.40479
K7EQ03	RNA-binding protein 42 OS=Homo sapiens GN=RBM42 PE=1 SV=1 - [K7EQ03_HUMAN]	14.9283	23.24	8	6	6	7	8.60857e+08	426	44.61	9.49561
Q15648	Mediator of RNA polymerase II transcription subunit 1 OS=Homo sapiens GN=MED1 PE=1 SV=4 - [MED1_HUMAN]	14.9239	7.34	4	8	8	8	4.96525e+08	1581	168.373	8.73389
O15235	28S ribosomal protein S12, mitochondrial OS=Homo sapiens GN=MRPS12 PE=1 SV=1 - [RT12_HUMAN]	14.9237	26.09	1	2	2	5	3.18681e+08	138	15.163	10.2866
Q06265-3	Isoform 3 of Exosome complex component RRP45 OS=Homo sapiens GN=EXOSC9 - [EXOS9_HUMAN]	14.9002	22.54	8	6	6	7	1.78146e+09	355	39.2101	5.05908
Q6NUQ4-2	Isoform 2 of Transmembrane protein 214 OS=Homo sapiens GN=TMEM214 - [TM214_HUMAN]	14.7604	14.44	6	7	7	8	2.92719e+08	644	71.9938	9.26123
Q9H501	ESF1 homolog OS=Homo sapiens GN=ESF1 PE=1 SV=1 - [ESF1_HUMAN]	14.7579	13.98	2	8	8	10	8.38153e+08	851	98.735	5.10986
Q9NY61	Protein AATF OS=Homo sapiens GN=AATF PE=1 SV=1 - [AATF_HUMAN]	14.7037	10.18	1	4	4	5	4.7437e+08	560	63.0943	4.94482
Q8N5F7	NF-kappa-B-activating protein OS=Homo sapiens GN=NKAP PE=1 SV=1 - [NKAP_HUMAN]	14.548	14.46	1	3	3	7	5.11357e+08	415	47.1101	10.1108
Q9NY93-2	Isoform 2 of Probable ATP-dependent RNA helicase DDX56 OS=Homo sapiens GN=DDX56 - [DDX56_HUMAN]	14.5406	12.62	7	5	5	7	5.83884e+08	507	57.2387	9.21729
Q6ZN55	Zinc finger protein 574 OS=Homo sapiens GN=ZNF574 PE=1 SV=2 - [ZN574_HUMAN]	14.5201	8.37	4	3	4	6	3.42841e+08	896	98.8371	8.07471
J3QL05	Serine/arginine-rich-splicing factor 2 (Fragment) OS=Homo sapiens GN=SRSF2 PE=1 SV=1 - [J3QL05_HUMAN]	14.4798	25.38	6	3	3	6	5.68298e+09	130	15.1466	10.9604
O60832	H/ACA ribonucleoprotein complex subunit 4 OS=Homo sapiens GN=DKC1 PE=1 SV=3 - [DKC1_HUMAN]	14.1811	11.48	7	4	4	5	6.15546e+08	514	57.6378	9.42236
P54132	Bloom syndrome protein OS=Homo sapiens GN=BLM PE=1 SV=1 - [BLM_HUMAN]	14.146	7.69	3	7	7	7	4.62701e+08	1417	158.901	7.48877
O75179-6	Isoform 6 of Ankyrin repeat domain-containing protein 17 OS=Homo sapiens GN=ANKRD17 - [ANR17_HUMAN]	14.0289	2.98	13	2	5	5	196003835	2352	246.598	6.68311
Q9NUL7	Probable ATP-dependent RNA helicase DDX28 OS=Homo sapiens GN=DDX28 PE=1 SV=2 - [DDX28_HUMAN]	13.9386	15.74	1	5	5	6	2.49348e+08	540	59.5445	10.4185
A0A087X2G1	ATP-dependent RNA helicase DDX1 OS=Homo sapiens GN=DDX1 PE=1 SV=1 - [A0A087X2G1_HUMAN]	13.8473	15.48	5	7	7	8	5.84785e+08	659	73.9284	7.75244
P60842	Eukaryotic initiation factor 4A-I OS=Homo sapiens GN=EIF4A1 PE=1 SV=1 - [IF4A1_HUMAN]	13.8387	15.52	23	4	5	6	2.9894e+08	406	46.1246	5.47803
Q9UHB7	AF4/FMR2 family member 4 OS=Homo sapiens GN=AFF4 PE=1 SV=1 - [AFF4_HUMAN]	13.7452	9.11	4	7	7	8	3.15343e+08	1163	127.382	9.30518
Q96I25	Splicing factor 45 OS=Homo sapiens GN=RBM17 PE=1 SV=1 - [SPF45_HUMAN]	13.5524	17.46	5	6	7	8	594630083	401	44.9339	5.97314
O95470	Sphingosine-1-phosphate lyase 1 OS=Homo sapiens GN=SGPL1 PE=1 SV=3 - [SGPL1_HUMAN]	13.4422	11.09	3	5	5	5	5.595e+08	568	63.4827	9.15869
O95625	Zinc finger and BTB domain-containing protein 11 OS=Homo sapiens GN=ZBTB11 PE=1 SV=2 - [ZBT11_HUMAN]	13.441	6.65	1	5	5	6	3.37107e+08	1053	119.308	8.66064
O60231	Putative pre-mRNA-splicing factor ATP-dependent RNA helicase DHX16 OS=Homo sapiens GN=DHX16 PE=1 SV=2 - [DHX16_HUMAN]	13.4178	12.87	3	8	9	9	3.52456e+08	1041	119.189	6.80029
Q4G0J3	La-related protein 7 OS=Homo sapiens GN=LARP7 PE=1 SV=1 - [LARP7_HUMAN]	13.4	13.92	9	6	6	6	5.33468e+08	582	66.8574	9.5542
D6RDI2	Luc7-like protein 3 (Fragment) OS=Homo sapiens GN=LUC7L3 PE=1 SV=1 - [D6RDI2_HUMAN]	13.3282	28.8	7	5	5	6	1.57401e+09	184	20.6644	8.26514
Q9NVC6	Mediator of RNA polymerase II transcription subunit 17 OS=Homo sapiens GN=MED17 PE=1 SV=2 - [MED17_HUMAN]	13.2029	13.06	4	6	6	6	2.10156e+08	651	72.8445	7.44482
F8W020	Nucleosome assembly protein 1-like 1 (Fragment) OS=Homo sapiens GN=NAP1L1 PE=1 SV=1 - [F8W020_HUMAN]	13.1721	28.5	28	4	4	5	4.45308e+08	207	24.3513	4.51318
F5GYV5	ADP-ribosylation factor-like protein 6-interacting protein 4 (Fragment) OS=Homo sapiens GN=ARL6IP4 PE=1 SV=1 - [F5GYV5_HUMAN]	13.0185	23.7	13	4	4	5	7.22514e+08	211	23.6735	10.9604
Q5RKV6	Exosome complex component MTR3 OS=Homo sapiens GN=EXOSC6 PE=1 SV=1 - [EXOS6_HUMAN]	12.9911	38.24	1	8	8	9	2.51461e+09	272	28.2177	6.27783
B9ZVN9	DNA-directed RNA polymerase subunit OS=Homo sapiens GN=POLR1A PE=1 SV=1 - [B9ZVN9_HUMAN]	12.8671	4.58	2	6	6	7	2.00949e+08	1659	187.689	7.38623
P52292	Importin subunit alpha-1 OS=Homo sapiens GN=KPNA2 PE=1 SV=1 - [IMA1_HUMAN]	12.8549	17.39	3	6	6	6	1.27877e+09	529	57.8259	5.40186
Q9UG63	ATP-binding cassette sub-family F member 2 OS=Homo sapiens GN=ABCF2 PE=1 SV=2 - [ABCF2_HUMAN]	12.8259	10.91	4	6	6	8	4.05414e+08	623	71.2446	7.37158
P35249	Replication factor C subunit 4 OS=Homo sapiens GN=RFC4 PE=1 SV=2 - [RFC4_HUMAN]	12.816	30.85	9	8	8	8	1.30387e+09	363	39.6569	8.01611
Q8WXA9-2	Isoform 2 of Splicing regulatory glutamine/lysine-rich protein 1 OS=Homo sapiens GN=SREK1 - [SREK1_HUMAN]	12.6576	11.22	2	4	4	5	3.52498e+08	624	71.6064	10.1987
Q14683	Structural maintenance of chromosomes protein 1A OS=Homo sapiens GN=SMC1A PE=1 SV=2 - [SMC1A_HUMAN]	12.6266	6.41	7	7	7	8	2.7835e+08	1233	143.144	7.63525
Q9H078-2	Isoform 2 of Caseinolytic peptidase B protein homolog OS=Homo sapiens GN=CLPB - [CLPB_HUMAN]	12.6219	9.01	9	3	4	5	3.65552e+08	677	75.4024	9.01221
H0Y2Q1	tRNA (adenine(58)-N(1))-methyltransferase catalytic subunit TRMT61A (Fragment) OS=Homo sapiens GN=TRMT61A PE=1 SV=1 - [H0Y2Q1_HUMAN]	12.6125	45.55	2	5	5	7	3.8372e+08	191	20.5182	7.25439
P62314	Small nuclear ribonucleoprotein Sm D1 OS=Homo sapiens GN=SNRPD1 PE=1 SV=1 - [SMD1_HUMAN]	12.5974	37.82	3	4	4	6	1.22702e+09	119	13.2734	11.561
A0A087WVT1	Zinc finger protein 48 OS=Homo sapiens GN=ZNF48 PE=1 SV=1 - [A0A087WVT1_HUMAN]	12.5605	10.3	2	4	4	5	1.73613e+08	495	53.9533	9.83252
Q9Y5J1	U3 small nucleolar RNA-associated protein 18 homolog OS=Homo sapiens GN=UTP18 PE=1 SV=3 - [UTP18_HUMAN]	12.5466	9.17	1	3	3	4	5.27311e+08	556	61.9644	8.76318
A0A087WUZ8	28S ribosomal protein S34, mitochondrial OS=Homo sapiens GN=MRPS34 PE=1 SV=1 - [A0A087WUZ8_HUMAN]	12.5215	27.84	3	5	5	6	1.02621e+09	176	20.6499	10.7993
P51398-2	Isoform 2 of 28S ribosomal protein S29, mitochondrial OS=Homo sapiens GN=DAP3 - [RT29_HUMAN]	12.5118	27.45	12	8	8	8	9.9048e+08	357	41.0184	8.98291
Q92797	Symplekin OS=Homo sapiens GN=SYMPK PE=1 SV=2 - [SYMPK_HUMAN]	12.4707	4.32	8	4	4	5	2.08555e+08	1274	141.059	6.12549
Q6NW34	Protein nepro homolog OS=Homo sapiens GN=NEPRO PE=1 SV=3 - [NEPRO_HUMAN]	12.4472	15.52	6	6	6	6	4.63387e+08	567	64.5104	9.74463
Q9Y2P8	RNA 3'-terminal phosphate cyclase-like protein OS=Homo sapiens GN=RCL1 PE=1 SV=3 - [RCL1_HUMAN]	12.3645	20.11	5	7	7	8	1221848890	373	40.8166	9.26123
Q9BVQ7-2	Isoform 2 of Spermatogenesis-associated protein 5-like protein 1 OS=Homo sapiens GN=SPATA5L1 - [SPA5L_HUMAN]	12.3419	11.94	4	6	6	6	2.62666e+08	620	66.0703	8.71924
Q96GM8	Target of EGR1 protein 1 OS=Homo sapiens GN=TOE1 PE=1 SV=1 - [TOE1_HUMAN]	12.1796	14.51	2	5	5	5	3.60079e+08	510	56.512	7.18115
S4R456	40S ribosomal protein S15 (Fragment) OS=Homo sapiens GN=RPS15 PE=1 SV=1 - [S4R456_HUMAN]	12.1157	45.59	8	2	2	6	1192217164	68	8.02147	11.4731
G3V167	Poly [ADP-ribose] polymerase OS=Homo sapiens GN=PARP2 PE=1 SV=1 - [G3V167_HUMAN]	12.099	14.88	4	6	6	9	3.20991e+08	531	60.1765	8.90967
Q96P11	Probable 28S rRNA (cytosine-C(5))-methyltransferase OS=Homo sapiens GN=NSUN5 PE=1 SV=2 - [NSUN5_HUMAN]	12.0081	16.78	5	7	7	7	6.39264e+08	429	46.6623	8.6167
Q99661	Kinesin-like protein KIF2C OS=Homo sapiens GN=KIF2C PE=1 SV=2 - [KIF2C_HUMAN]	11.9856	13.1	4	8	9	9	3.78532e+08	725	81.2612	7.82568
Q9H7N4	Splicing factor, arginine/serine-rich 19 OS=Homo sapiens GN=SCAF1 PE=1 SV=3 - [SFR19_HUMAN]	11.9704	4.88	1	5	5	5	1.59516e+08	1312	139.186	9.24658
Q1ED39	Lysine-rich nucleolar protein 1 OS=Homo sapiens GN=KNOP1 PE=1 SV=1 - [KNOP1_HUMAN]	11.8689	15.28	3	5	5	7	7.04859e+08	458	51.5572	9.86182
O95782-2	Isoform B of AP-2 complex subunit alpha-1 OS=Homo sapiens GN=AP2A1 - [AP2A1_HUMAN]	11.8107	4.92	7	4	4	5	2.09605e+08	955	105.295	7.66455
P30419	Glycylpeptide N-tetradecanoyltransferase 1 OS=Homo sapiens GN=NMT1 PE=1 SV=2 - [NMT1_HUMAN]	11.6851	18.95	6	6	6	7	8.99892e+08	496	56.7699	7.79639
B8ZZS4	Ankyrin repeat and zinc finger domain-containing protein 1 OS=Homo sapiens GN=ANKZF1 PE=1 SV=1 - [B8ZZS4_HUMAN]	11.6643	14.34	2	5	5	5	3.513e+08	516	57.5378	9.53955
O60306	Intron-binding protein aquarius OS=Homo sapiens GN=AQR PE=1 SV=4 - [AQR_HUMAN]	11.5709	5.05	3	4	5	6	2.21744e+08	1485	171.186	6.3667
P53621	Coatomer subunit alpha OS=Homo sapiens GN=COPA PE=1 SV=2 - [COPA_HUMAN]	11.5468	5.15	2	6	6	6	2.95069e+08	1224	138.258	7.66455
Q92665	28S ribosomal protein S31, mitochondrial OS=Homo sapiens GN=MRPS31 PE=1 SV=3 - [RT31_HUMAN]	11.4995	14.94	1	4	4	5	7.29397e+08	395	45.2905	9.29053
O43159	Ribosomal RNA-processing protein 8 OS=Homo sapiens GN=RRP8 PE=1 SV=2 - [RRP8_HUMAN]	11.3626	21.27	3	7	7	9	7.67432e+08	456	50.6831	9.42236
P48729-3	Isoform 3 of Casein kinase I isoform alpha OS=Homo sapiens GN=CSNK1A1 - [KC1A_HUMAN]	11.234	15.69	10	4	4	6	4.56907e+08	325	37.5432	9.48096
Q9Y5Q8-2	Isoform 2 of General transcription factor 3C polypeptide 5 OS=Homo sapiens GN=GTF3C5 - [TF3C5_HUMAN]	11.1112	18.86	7	7	7	7	4.2373e+08	509	58.2294	6.62451
F8WJN3	Cleavage and polyadenylation-specificity factor subunit 6 OS=Homo sapiens GN=CPSF6 PE=1 SV=1 - [F8WJN3_HUMAN]	11.1077	14.44	5	6	6	7	6.6759e+08	478	52.2378	6.43018
J3QLR8	28S ribosomal protein S23, mitochondrial OS=Homo sapiens GN=MRPS23 PE=1 SV=1 - [J3QLR8_HUMAN]	11.0637	42.76	2	5	6	6	800800928	152	17.5064	9.62744
P82663	28S ribosomal protein S25, mitochondrial OS=Homo sapiens GN=MRPS25 PE=1 SV=1 - [RT25_HUMAN]	11.0028	21.39	4	3	3	4	2.59846e+08	173	20.1033	8.82178
Q9H4L4	Sentrin-specific protease 3 OS=Homo sapiens GN=SENP3 PE=1 SV=2 - [SENP3_HUMAN]	10.9248	9.76	6	4	4	5	3.89702e+08	574	64.9687	8.55811
Q14146	Unhealthy ribosome biogenesis protein 2 homolog OS=Homo sapiens GN=URB2 PE=2 SV=2 - [URB2_HUMAN]	10.872	4.2	1	5	5	5	2.21882e+08	1524	170.435	7.31299
E9PLA9	Caprin-1 (Fragment) OS=Homo sapiens GN=CAPRIN1 PE=1 SV=1 - [E9PLA9_HUMAN]	10.8533	27.96	5	4	4	5	9.1925e+08	186	20.2234	7.40088
H0Y4W2	Transformation/transcription domain-associated protein (Fragment) OS=Homo sapiens GN=TRRAP PE=1 SV=1 - [H0Y4W2_HUMAN]	10.7856	1.34	4	3	4	5	5.22273e+09	3588	405.649	8.17725
Q96ME7-2	Isoform 2 of Zinc finger protein 512 OS=Homo sapiens GN=ZNF512 - [ZN512_HUMAN]	10.755	14.08	4	4	4	4	3.07934e+08	490	56.3261	9.77393
V9GYP5	Uncharacterized protein (Fragment) OS=Homo sapiens PE=4 SV=2 - [V9GYP5_HUMAN]	10.7547	26.27	4	5	5	7	1.43808e+09	217	23.7746	9.30518
P49916-3	Isoform 3 of DNA ligase 3 OS=Homo sapiens GN=LIG3 - [DNLI3_HUMAN]	10.733	6.94	6	6	6	6	4.85263e+08	922	102.625	8.83643
Q02880-2	Isoform Beta-1 of DNA topoisomerase 2-beta OS=Homo sapiens GN=TOP2B - [TOP2B_HUMAN]	10.7054	4.13	4	1	6	6	550804309	1621	182.548	8.06006
P62979	Ubiquitin-40S ribosomal protein S27a OS=Homo sapiens GN=RPS27A PE=1 SV=2 - [RS27A_HUMAN]	10.6904	30.77	19	2	3	7	1.95819e+09	156	17.9535	9.64209
Q7Z478	ATP-dependent RNA helicase DHX29 OS=Homo sapiens GN=DHX29 PE=1 SV=2 - [DHX29_HUMAN]	10.5792	5.92	2	5	6	6	4.98904e+08	1369	155.139	8.08936
P78347-2	Isoform 2 of General transcription factor II-I OS=Homo sapiens GN=GTF2I - [GTF2I_HUMAN]	10.5506	9.09	5	6	6	6	1.96249e+08	957	107.902	7.94287
P82933	28S ribosomal protein S9, mitochondrial OS=Homo sapiens GN=MRPS9 PE=1 SV=2 - [RT09_HUMAN]	10.5502	9.34	1	3	3	4	7.11968e+08	396	45.8058	9.51025
O15160-2	Isoform 2 of DNA-directed RNA polymerases I and III subunit RPAC1 OS=Homo sapiens GN=POLR1C - [RPAC1_HUMAN]	10.5186	18.42	5	4	4	5	4.8532e+08	342	38.6226	6.01123
Q9UPP1-5	Isoform 5 of Histone lysine demethylase PHF8 OS=Homo sapiens GN=PHF8 - [PHF8_HUMAN]	10.4755	6.95	16	4	4	4	2.94281e+08	878	98.2284	6.93213
Q96PV6-2	Isoform 2 of Leukocyte receptor cluster member 8 OS=Homo sapiens GN=LENG8 - [LENG8_HUMAN]	10.4588	5.88	6	3	3	4	2.01951e+08	800	88.102	9.11475
Q9NPD3	Exosome complex component RRP41 OS=Homo sapiens GN=EXOSC4 PE=1 SV=3 - [EXOS4_HUMAN]	10.4126	13.88	3	3	3	4	1.01086e+09	245	26.3665	6.52197
P49756-2	Isoform 2 of RNA-binding protein 25 OS=Homo sapiens GN=RBM25 - [RBM25_HUMAN]	10.3439	11.22	5	3	3	4	2.5144e+08	294	32.8012	8.96826
Q9P0L2-3	Isoform 3 of Serine/threonine-protein kinase MARK1 OS=Homo sapiens GN=MARK1 - [MARK1_HUMAN]	10.2909	10.16	7	4	7	8	5.61942e+08	758	84.8582	9.5249
A0A0A0MTC4	Double-stranded RNA-binding protein Staufen homolog 2 OS=Homo sapiens GN=STAU2 PE=1 SV=1 - [A0A0A0MTC4_HUMAN]	10.2693	19.1	20	6	6	6	3.0352e+08	398	43.2514	9.42236
C9J384	Protein CMSS1 (Fragment) OS=Homo sapiens GN=CMSS1 PE=1 SV=1 - [C9J384_HUMAN]	10.2536	26.22	4	5	5	6	1.13578e+09	225	26.2114	9.87646
Q86W42	THO complex subunit 6 homolog OS=Homo sapiens GN=THOC6 PE=1 SV=1 - [THOC6_HUMAN]	10.253	13.78	3	3	3	4	369069414	341	37.511	7.43018
Q15717	ELAV-like protein 1 OS=Homo sapiens GN=ELAVL1 PE=1 SV=2 - [ELAV1_HUMAN]	10.1838	15.03	3	4	4	5	3.26605e+08	326	36.0692	9.17334
Q9GZS1-2	Isoform 2 of DNA-directed RNA polymerase I subunit RPA49 OS=Homo sapiens GN=POLR1E - [RPA49_HUMAN]	10.116	18.38	3	5	5	7	3.15897e+08	419	47.2304	8.93896
Q6P1J9	Parafibromin OS=Homo sapiens GN=CDC73 PE=1 SV=1 - [CDC73_HUMAN]	10.0423	8.29	1	4	4	4	1.91577e+08	531	60.5391	9.61279
Q5VTL8	Pre-mRNA-splicing factor 38B OS=Homo sapiens GN=PRPF38B PE=1 SV=1 - [PR38B_HUMAN]	9.99362	10.62	3	5	5	5	4.46466e+08	546	64.4292	10.5356
A0A0G2JIC6	28S ribosomal protein S18b, mitochondrial OS=Homo sapiens GN=MRPS18B PE=1 SV=1 - [A0A0G2JIC6_HUMAN]	9.98865	30.23	2	3	3	4	674696420	215	24.3393	8.55811
P55884	Eukaryotic translation initiation factor 3 subunit B OS=Homo sapiens GN=EIF3B PE=1 SV=3 - [EIF3B_HUMAN]	9.9605	7.99	4	5	5	5	177811998	814	92.4238	4.99561
Q96QC0	Serine/threonine-protein phosphatase 1 regulatory subunit 10 OS=Homo sapiens GN=PPP1R10 PE=1 SV=1 - [PP1RA_HUMAN]	9.83284	7.13	1	5	5	7	4.01723e+08	940	98.996	9.17334
Q9NZM5	Glioma tumor suppressor candidate region gene 2 protein OS=Homo sapiens GN=GLTSCR2 PE=1 SV=2 - [GSCR2_HUMAN]	9.81996	11.09	3	4	4	4	6.36081e+08	478	54.3564	10.3159
Q6IN84	rRNA methyltransferase 1, mitochondrial OS=Homo sapiens GN=MRM1 PE=1 SV=1 - [MRM1_HUMAN]	9.80215	13.6	3	3	3	4	4.05328e+08	353	38.614	7.94287
Q02241-2	Isoform 2 of Kinesin-like protein KIF23 OS=Homo sapiens GN=KIF23 - [KIF23_HUMAN]	9.77388	5.37	6	3	3	4	2.13536e+08	856	98.0439	8.47021
O95347-2	Isoform 2 of Structural maintenance of chromosomes protein 2 OS=Homo sapiens GN=SMC2 - [SMC2_HUMAN]	9.74014	6.64	3	5	5	5	2.58046e+08	1099	124.849	8.25049
Q14011	Cold-inducible RNA-binding protein OS=Homo sapiens GN=CIRBP PE=1 SV=1 - [CIRBP_HUMAN]	9.73556	25	16	3	3	4	4.50326e+08	172	18.6367	9.51025
P38919	Eukaryotic initiation factor 4A-III OS=Homo sapiens GN=EIF4A3 PE=1 SV=4 - [IF4A3_HUMAN]	9.67288	7.54	5	1	2	4	2.79652e+08	411	46.8412	6.72705
F5H669	Cleavage and polyadenylation-specificity factor subunit 7 (Fragment) OS=Homo sapiens GN=CPSF7 PE=1 SV=1 - [F5H669_HUMAN]	9.51523	22.19	10	6	6	6	9.01559e+08	374	41.2407	7.02002
Q9UQ88-5	Isoform SV7 of Cyclin-dependent kinase 11A OS=Homo sapiens GN=CDK11A - [CD11A_HUMAN]	9.49628	14.86	27	6	6	7	4.02703e+08	397	45.2005	9.24658
Q92616	eIF-2-alpha kinase activator GCN1 OS=Homo sapiens GN=GCN1 PE=1 SV=6 - [GCN1_HUMAN]	9.4924	2.51	1	4	4	4	1.06471e+08	2671	292.572	7.47412
Q5T280	Putative methyltransferase C9orf114 OS=Homo sapiens GN=C9orf114 PE=1 SV=3 - [CI114_HUMAN]	9.48208	12.77	3	4	4	4	4.41246e+08	376	41.9824	7.43018
E7EU96	Casein kinase II subunit alpha OS=Homo sapiens GN=CSNK2A1 PE=1 SV=1 - [E7EU96_HUMAN]	9.44555	22.08	9	6	6	6	3.65732e+08	385	45.2819	7.94287
O43809	Cleavage and polyadenylation specificity factor subunit 5 OS=Homo sapiens GN=NUDT21 PE=1 SV=1 - [CPSF5_HUMAN]	9.41563	24.23	3	5	5	7	1.88844e+09	227	26.2107	8.82178
Q9NXV6	CDKN2A-interacting protein OS=Homo sapiens GN=CDKN2AIP PE=1 SV=3 - [CARF_HUMAN]	9.40666	7.07	3	3	3	4	2.03464e+08	580	61.0879	9.01221
Q9NRW3	DNA dC->dU-editing enzyme APOBEC-3C OS=Homo sapiens GN=APOBEC3C PE=1 SV=2 - [ABC3C_HUMAN]	9.398	26.84	5	4	4	5	359191252	190	22.811	7.59131
A0A087WV66	Antigen KI-67 OS=Homo sapiens GN=MKI67 PE=1 SV=1 - [A0A087WV66_HUMAN]	9.35183	2.12	3	4	4	4	181626798	3255	358.407	9.42236
O75683	Surfeit locus protein 6 OS=Homo sapiens GN=SURF6 PE=1 SV=3 - [SURF6_HUMAN]	9.34426	21.88	1	5	5	6	9.91107e+08	361	41.4256	10.6382
Q12986-2	Isoform 2 of Transcriptional repressor NF-X1 OS=Homo sapiens GN=NFX1 - [NFX1_HUMAN]	9.34381	5.96	3	4	4	4	1.28159e+08	1024	113.548	8.14795
P14866	Heterogeneous nuclear ribonucleoprotein L OS=Homo sapiens GN=HNRNPL PE=1 SV=2 - [HNRPL_HUMAN]	9.30109	28.69	5	8	8	8	465805769	589	64.0924	8.22119
Q96QR8	Transcriptional activator protein Pur-beta OS=Homo sapiens GN=PURB PE=1 SV=3 - [PURB_HUMAN]	9.29824	28.21	5	3	4	5	8.20105e+08	312	33.2205	5.42725
P10155-3	Isoform 3 of 60 kDa SS-A/Ro ribonucleoprotein OS=Homo sapiens GN=TROVE2 - [RO60_HUMAN]	9.29631	10.42	5	4	4	4	251145354	518	58.4452	8.36768
P85037	Forkhead box protein K1 OS=Homo sapiens GN=FOXK1 PE=1 SV=1 - [FOXK1_HUMAN]	9.2854	7.5	3	4	4	4	151264669	733	75.4106	9.31982
E9PDP5	Ankyrin repeat and KH domain-containing protein 1 (Fragment) OS=Homo sapiens GN=ANKHD1 PE=1 SV=1 - [E9PDP5_HUMAN]	9.20643	3.13	10	1	3	3	1.89125e+08	1565	166.641	5.0083
O94776	Metastasis-associated protein MTA2 OS=Homo sapiens GN=MTA2 PE=1 SV=1 - [MTA2_HUMAN]	9.19896	10.03	7	5	6	7	3.93675e+08	668	74.9757	9.65674
Q9UEG4	Zinc finger protein 629 OS=Homo sapiens GN=ZNF629 PE=1 SV=2 - [ZN629_HUMAN]	9.17654	4.14	1	3	3	4	2.5239e+08	869	96.5591	7.92822
Q14966-3	Isoform 3 of Zinc finger protein 638 OS=Homo sapiens GN=ZNF638 - [ZN638_HUMAN]	9.16172	3.37	7	4	4	4	1.25873e+08	1957	218.111	6.41748
A0A087WTA5	Translation initiation factor eIF-2B subunit delta OS=Homo sapiens GN=EIF2B4 PE=1 SV=1 - [A0A087WTA5_HUMAN]	9.15767	14.42	8	5	5	5	5.50062e+08	520	57.4602	9.37842
P62633-2	Isoform 2 of Cellular nucleic acid-binding protein OS=Homo sapiens GN=CNBP - [CNBP_HUMAN]	9.15093	29.41	8	4	4	5	6.22278e+08	170	18.7292	7.7085
P54136-2	Isoform Monomeric of Arginine--tRNA ligase, cytoplasmic OS=Homo sapiens GN=RARS - [SYRC_HUMAN]	9.04619	10.88	4	5	5	5	1.56974e+08	588	67.0975	6.55127
Q9H9Y2	Ribosome production factor 1 OS=Homo sapiens GN=RPF1 PE=1 SV=2 - [RPF1_HUMAN]	8.99423	15.19	1	3	3	3	2.60724e+08	349	40.0861	10.0083
P18077	60S ribosomal protein L35a OS=Homo sapiens GN=RPL35A PE=1 SV=2 - [RL35A_HUMAN]	8.98777	39.09	4	8	8	10	4.42332e+09	110	12.5298	11.063
Q9Y6V7	Probable ATP-dependent RNA helicase DDX49 OS=Homo sapiens GN=DDX49 PE=1 SV=1 - [DDX49_HUMAN]	8.95356	12.63	5	5	5	5	4.24114e+08	483	54.192	9.05615
P49458	Signal recognition particle 9 kDa protein OS=Homo sapiens GN=SRP9 PE=1 SV=2 - [SRP09_HUMAN]	8.9291	32.56	3	4	4	5	2.67139e+09	86	10.1051	7.97217
Q15397	Pumilio homolog 3 OS=Homo sapiens GN=PUM3 PE=1 SV=3 - [PUM3_HUMAN]	8.89616	7.56	2	4	4	4	2.85208e+08	648	73.5383	9.64209
A0A0A0MSG5	SPATS2-like protein OS=Homo sapiens GN=SPATS2L PE=1 SV=1 - [A0A0A0MSG5_HUMAN]	8.86478	7.58	13	2	2	3	422525250	475	52.3928	9.65674
Q9HCS7	Pre-mRNA-splicing factor SYF1 OS=Homo sapiens GN=XAB2 PE=1 SV=2 - [SYF1_HUMAN]	8.85865	5.26	1	3	3	4	1.78443e+08	855	99.9464	6.22705
Q9UMY1	Nucleolar protein 7 OS=Homo sapiens GN=NOL7 PE=1 SV=2 - [NOL7_HUMAN]	8.85501	12.84	1	2	2	4	5.86335e+08	257	29.4085	9.67139
A0A0C4DGT8	Round spermatid basic protein 1 OS=Homo sapiens GN=RSBN1 PE=1 SV=1 - [A0A0C4DGT8_HUMAN]	8.85271	8.47	5	4	4	4	4.41857e+08	685	77.2708	7.35693
Q8IY37	Probable ATP-dependent RNA helicase DHX37 OS=Homo sapiens GN=DHX37 PE=1 SV=1 - [DHX37_HUMAN]	8.84513	6.05	2	6	6	6	244135037	1157	129.464	8.104
O60244	Mediator of RNA polymerase II transcription subunit 14 OS=Homo sapiens GN=MED14 PE=1 SV=2 - [MED14_HUMAN]	8.84083	5.43	2	6	6	7	3.11987e+08	1454	160.504	8.73389
E9PF19	Transducin beta-like protein 2 OS=Homo sapiens GN=TBL2 PE=1 SV=1 - [E9PF19_HUMAN]	8.80844	12.17	3	3	3	3	5.23974e+08	411	45.9062	9.48096
Q9UN86-2	Isoform B of Ras GTPase-activating protein-binding protein 2 OS=Homo sapiens GN=G3BP2 - [G3BP2_HUMAN]	8.72786	10.02	10	3	3	4	6.11674e+08	449	50.7861	5.37646
Q5T4L4	40S ribosomal protein S27 OS=Homo sapiens GN=RPS27 PE=1 SV=1 - [Q5T4L4_HUMAN]	8.72048	37.88	2	2	3	5	2494131487	66	7.35166	7.23975
Q6UN15-3	Isoform 3 of Pre-mRNA 3'-end-processing factor FIP1 OS=Homo sapiens GN=FIP1L1 - [FIP1_HUMAN]	8.71111	16.54	5	6	6	7	3.43801e+08	520	58.3407	5.5542
P49674	Casein kinase I isoform epsilon OS=Homo sapiens GN=CSNK1E PE=1 SV=1 - [KC1E_HUMAN]	8.67699	23.08	12	7	7	7	6.47837e+08	416	47.2852	9.65674
F8W7S5	Ribosome-binding protein 1 OS=Homo sapiens GN=RRBP1 PE=1 SV=1 - [F8W7S5_HUMAN]	8.54131	5.06	19	3	3	3	220858493	751	84.2752	5.0083
Q9UL40-3	Isoform 3 of Zinc finger protein 346 OS=Homo sapiens GN=ZNF346 - [ZN346_HUMAN]	8.52231	16.03	8	3	3	3	3.37375e+08	262	29.2485	8.70459
Q9Y2R9	28S ribosomal protein S7, mitochondrial OS=Homo sapiens GN=MRPS7 PE=1 SV=2 - [RT07_HUMAN]	8.51314	20.25	5	4	4	4	3.57017e+08	242	28.116	9.99365
Q14669-4	Isoform 4 of E3 ubiquitin-protein ligase TRIP12 OS=Homo sapiens GN=TRIP12 - [TRIPC_HUMAN]	8.45987	2.96	5	4	4	4	8.04908e+07	1722	191.954	6.49365
Q5VXN0	Ribosome production factor 2 homolog (Fragment) OS=Homo sapiens GN=RPF2 PE=1 SV=1 - [Q5VXN0_HUMAN]	8.45203	23.83	4	4	4	5	1.43468e+09	214	24.589	9.5542
R4GMU7	60S ribosomal protein L7-like 1 OS=Homo sapiens GN=RPL7L1 PE=1 SV=1 - [R4GMU7_HUMAN]	8.43116	22.96	3	4	4	5	9.49403e+08	196	22.732	10.6235
Q03468	DNA excision repair protein ERCC-6 OS=Homo sapiens GN=ERCC6 PE=1 SV=1 - [ERCC6_HUMAN]	8.40329	3.55	4	4	4	4	1.41095e+08	1493	168.311	8.08936
Q9UPY3-2	Isoform 2 of Endoribonuclease Dicer OS=Homo sapiens GN=DICER1 - [DICER_HUMAN]	8.32912	3.99	22	6	7	7	2.22854e+08	1829	208.315	5.73193
H0YEL0	Gem-associated protein 2 (Fragment) OS=Homo sapiens GN=GEMIN2 PE=1 SV=1 - [H0YEL0_HUMAN]	8.19513	23.18	6	3	3	4	538969819	220	24.5896	7.63525
P49711	Transcriptional repressor CTCF OS=Homo sapiens GN=CTCF PE=1 SV=1 - [CTCF_HUMAN]	8.17666	3.44	2	2	2	4	2.13303e+08	727	82.7324	6.96143
A0A087WZZ5	Splicing factor 3B subunit 2 OS=Homo sapiens GN=SF3B2 PE=1 SV=1 - [A0A087WZZ5_HUMAN]	8.1695	9.64	8	7	7	7	2.30696e+08	871	97.5247	5.66846
H3BQQ2	Zinc finger protein 598 OS=Homo sapiens GN=ZNF598 PE=1 SV=1 - [H3BQQ2_HUMAN]	8.15756	4.12	4	3	3	3	9.49969e+07	849	93.2297	8.52881
Q14694	Ubiquitin carboxyl-terminal hydrolase 10 OS=Homo sapiens GN=USP10 PE=1 SV=2 - [UBP10_HUMAN]	8.07084	6.64	7	4	4	4	1.75129e+08	798	87.0798	5.31299
Q9BRZ2	E3 ubiquitin-protein ligase TRIM56 OS=Homo sapiens GN=TRIM56 PE=1 SV=3 - [TRI56_HUMAN]	8.04289	5.83	3	3	3	3	2.16866e+08	755	81.4365	7.73779
Q9BYN8	28S ribosomal protein S26, mitochondrial OS=Homo sapiens GN=MRPS26 PE=1 SV=1 - [RT26_HUMAN]	8.02066	22.93	1	4	4	4	2.77194e+08	205	24.1969	10.3892
Q9Y5M8	Signal recognition particle receptor subunit beta OS=Homo sapiens GN=SRPRB PE=1 SV=3 - [SRPRB_HUMAN]	8.01254	16.61	3	3	3	3	248123005	271	29.6838	9.0415
A0A087WYV5	Slit homolog 2 protein OS=Homo sapiens GN=SLIT2 PE=1 SV=1 - [A0A087WYV5_HUMAN]	8.00888	3.13	6	3	3	3	1.8777e+08	1439	159.876	6.82959
O14647-2	Isoform 2 of Chromodomain-helicase-DNA-binding protein 2 OS=Homo sapiens GN=CHD2 - [CHD2_HUMAN]	7.9716	3.11	12	1	6	7	4.1213e+08	1739	200.438	7.84033
Q5SY16	Polynucleotide 5'-hydroxyl-kinase NOL9 OS=Homo sapiens GN=NOL9 PE=1 SV=1 - [NOL9_HUMAN]	7.92934	7.41	1	4	4	4	4.04906e+08	702	79.2722	9.12939
Q9NQZ2	Something about silencing protein 10 OS=Homo sapiens GN=UTP3 PE=1 SV=1 - [SAS10_HUMAN]	7.82291	11.48	1	3	3	3	3.73472e+08	479	54.5251	5.61768
Q9BX10-2	Isoform 2 of GTP-binding protein 2 OS=Homo sapiens GN=GTPBP2 - [GTPB2_HUMAN]	7.74279	7.59	8	3	3	3	1.69898e+08	514	56.5765	6.97607
P62861	40S ribosomal protein S30 OS=Homo sapiens GN=FAU PE=1 SV=1 - [RS30_HUMAN]	7.68734	20.34	2	3	3	4	5.28605e+09	59	6.64382	12.147
Q9NPJ6	Mediator of RNA polymerase II transcription subunit 4 OS=Homo sapiens GN=MED4 PE=1 SV=1 - [MED4_HUMAN]	7.65029	18.15	3	3	3	3	2.95792e+08	270	29.7269	5.09717
Q9Y2W2	WW domain-binding protein 11 OS=Homo sapiens GN=WBP11 PE=1 SV=1 - [WBP11_HUMAN]	7.6131	10.14	2	3	3	4	3.11706e+08	641	69.9539	8.38232
P08240-2	Isoform 2 of Signal recognition particle receptor subunit alpha OS=Homo sapiens GN=SRPRA - [SRPRA_HUMAN]	7.5682	7.7	2	3	3	3	2.82881e+08	610	66.5166	9.0415
P38935	DNA-binding protein SMUBP-2 OS=Homo sapiens GN=IGHMBP2 PE=1 SV=3 - [SMBP2_HUMAN]	7.52221	5.34	3	4	4	5	3.20731e+08	993	109.082	8.96826
Q9NY12-2	Isoform 2 of H/ACA ribonucleoprotein complex subunit 1 OS=Homo sapiens GN=GAR1 - [GAR1_HUMAN]	7.49825	16.08	2	3	3	4	9.08482e+08	199	20.8214	10.4331
P52294	Importin subunit alpha-5 OS=Homo sapiens GN=KPNA1 PE=1 SV=3 - [IMA5_HUMAN]	7.49655	9.29	10	5	5	5	2.41297e+08	538	60.1836	5.0083
Q96P47	Arf-GAP with GTPase, ANK repeat and PH domain-containing protein 3 OS=Homo sapiens GN=AGAP3 PE=1 SV=2 - [AGAP3_HUMAN]	7.44344	4.69	25	3	3	4	7.50475e+07	875	94.9853	7.97217
Q6ZN17	Protein lin-28 homolog B OS=Homo sapiens GN=LIN28B PE=1 SV=1 - [LN28B_HUMAN]	7.43244	26.8	2	5	5	6	1.19092e+09	250	27.0663	8.90967
P04843	Dolichyl-diphosphooligosaccharide--protein glycosyltransferase subunit 1 OS=Homo sapiens GN=RPN1 PE=1 SV=1 - [RPN1_HUMAN]	7.39782	9.72	3	4	4	4	2.98414e+08	607	68.5268	6.37939
P07814	Bifunctional glutamate/proline--tRNA ligase OS=Homo sapiens GN=EPRS PE=1 SV=5 - [SYEP_HUMAN]	7.37631	3.9	2	4	4	4	1.58199e+08	1512	170.483	7.32764
H3BQZ7	HCG2044799 OS=Homo sapiens GN=HNRNPUL2-BSCL2 PE=4 SV=1 - [H3BQZ7_HUMAN]	7.30534	3.08	2	2	2	4	259726928	746	84.6392	4.93213
U3KQC1	WD repeat-containing protein 18 (Fragment) OS=Homo sapiens GN=WDR18 PE=1 SV=1 - [U3KQC1_HUMAN]	7.27342	10.66	4	4	4	4	5.2532e+08	394	43.32	6.85889
C9J8T0	Selenocysteine-specific elongation factor OS=Homo sapiens GN=EEFSEC PE=1 SV=1 - [C9J8T0_HUMAN]	7.26851	10.78	3	3	3	4	2.55431e+08	436	47.8459	7.86963
Q9ULK4-4	Isoform 4 of Mediator of RNA polymerase II transcription subunit 23 OS=Homo sapiens GN=MED23 - [MED23_HUMAN]	7.26668	3.16	7	4	4	4	1.19882e+08	1359	155.452	7.40088
Q9NQ50	39S ribosomal protein L40, mitochondrial OS=Homo sapiens GN=MRPL40 PE=1 SV=1 - [RM40_HUMAN]	7.26469	12.14	1	2	2	3	426169607	206	24.4752	9.62744
Q9BXS6-7	Isoform 7 of Nucleolar and spindle-associated protein 1 OS=Homo sapiens GN=NUSAP1 - [NUSAP_HUMAN]	7.25482	8.73	7	3	3	3	2.48667e+08	378	42.326	9.86182
F5H8B7	Uncharacterized protein C12orf43 (Fragment) OS=Homo sapiens GN=C12orf43 PE=1 SV=2 - [F5H8B7_HUMAN]	7.2148	29.74	6	3	3	3	1.77012e+08	195	21.092	9.68604
O75448-2	Isoform 2 of Mediator of RNA polymerase II transcription subunit 24 OS=Homo sapiens GN=MED24 - [MED24_HUMAN]	7.19517	7.89	12	5	5	6	1.7206e+08	976	108.867	6.87354
Q13325	Interferon-induced protein with tetratricopeptide repeats 5 OS=Homo sapiens GN=IFIT5 PE=1 SV=1 - [IFIT5_HUMAN]	7.17037	7.68	3	3	4	4	3.16776e+08	482	55.8116	7.40088
Q96JK2-2	Isoform 2 of DDB1- and CUL4-associated factor 5 OS=Homo sapiens GN=DCAF5 - [DCAF5_HUMAN]	7.16947	3.49	5	3	3	3	2.05403e+08	860	94.6403	5.31299
Q6UXN9	WD repeat-containing protein 82 OS=Homo sapiens GN=WDR82 PE=1 SV=1 - [WDR82_HUMAN]	7.16468	10.86	1	2	2	3	2.89572e+08	313	35.0565	7.69385
H0YJW7	SRA stem-loop-interacting RNA-binding protein, mitochondrial (Fragment) OS=Homo sapiens GN=SLIRP PE=1 SV=1 - [H0YJW7_HUMAN]	7.15293	51.32	9	3	3	3	2.21534e+08	76	8.68643	9.05615
Q96QD9-3	Isoform 3 of UAP56-interacting factor OS=Homo sapiens GN=FYTTD1 - [UIF_HUMAN]	7.12792	12.35	4	3	3	3	1.32192e+08	251	28.1644	11.8394
P40939	Trifunctional enzyme subunit alpha, mitochondrial OS=Homo sapiens GN=HADHA PE=1 SV=2 - [ECHA_HUMAN]	7.11981	6.82	2	4	4	4	172345796	763	82.9469	9.0415
Q9Y3A4	Ribosomal RNA-processing protein 7 homolog A OS=Homo sapiens GN=RRP7A PE=1 SV=2 - [RRP7A_HUMAN]	7.1187	22.86	2	5	5	6	1.6097e+08	280	32.314	9.5835
P50750	Cyclin-dependent kinase 9 OS=Homo sapiens GN=CDK9 PE=1 SV=3 - [CDK9_HUMAN]	7.09369	6.99	137	2	3	3	4.25786e+08	372	42.7502	8.79248
O95400	CD2 antigen cytoplasmic tail-binding protein 2 OS=Homo sapiens GN=CD2BP2 PE=1 SV=1 - [CD2B2_HUMAN]	7.08529	10.56	1	3	3	3	3.43859e+08	341	37.6232	4.61475
F5GYQ2	Multifunctional methyltransferase subunit TRM112-like protein OS=Homo sapiens GN=TRMT112 PE=1 SV=1 - [F5GYQ2_HUMAN]	7.0655	34.57	4	2	2	3	236888029	81	9.2496	4.41162
Q09028-4	Isoform 4 of Histone-binding protein RBBP4 OS=Homo sapiens GN=RBBP4 - [RBBP4_HUMAN]	7.06338	14.62	11	1	6	6	7.45627e+08	390	43.455	4.95752
Q96GA3	Protein LTV1 homolog OS=Homo sapiens GN=LTV1 PE=1 SV=1 - [LTV1_HUMAN]	7.04635	6.53	1	2	2	3	193401124	475	54.8212	4.90674
Q9GZL7	Ribosome biogenesis protein WDR12 OS=Homo sapiens GN=WDR12 PE=1 SV=2 - [WDR12_HUMAN]	7.04158	6.86	1	2	2	3	513071351	423	47.6777	5.89697
Q9NVV4	Poly(A) RNA polymerase, mitochondrial OS=Homo sapiens GN=MTPAP PE=1 SV=1 - [PAPD1_HUMAN]	7.00897	11	2	5	5	5	4.75138e+08	582	66.13	9.0415
J3QSY4	H/ACA ribonucleoprotein complex subunit 2 OS=Homo sapiens GN=NHP2 PE=1 SV=1 - [J3QSY4_HUMAN]	6.97986	21.11	4	1	1	2	485957642	90	10.0644	10.0083
A0A024QZ33	Coiled-coil domain containing 55, isoform CRA_a OS=Homo sapiens GN=CCDC55 PE=1 SV=1 - [A0A024QZ33_HUMAN]	6.89861	5.16	3	3	3	4	3.3992e+08	504	60.405	8.93896
Q4KMP7	TBC1 domain family member 10B OS=Homo sapiens GN=TBC1D10B PE=1 SV=3 - [TB10B_HUMAN]	6.8001	7.18	2	4	4	4	160640438	808	87.1447	9.18799
P35606-2	Isoform 2 of Coatomer subunit beta' OS=Homo sapiens GN=COPB2 - [COPB2_HUMAN]	6.76402	6.16	2	4	4	4	1.14153e+08	877	98.9836	5.16064
E9PK09	Bcl-2-associated transcription factor 1 (Fragment) OS=Homo sapiens GN=BCLAF1 PE=1 SV=7 - [E9PK09_HUMAN]	6.73255	11.43	10	5	5	6	2.32514e+08	726	83.1827	10.1401
P04844-2	Isoform 2 of Dolichyl-diphosphooligosaccharide--protein glycosyltransferase subunit 2 OS=Homo sapiens GN=RPN2 - [RPN2_HUMAN]	6.71034	7.15	4	2	2	2	88514803	615	67.6814	6.06201
Q8NAV1	Pre-mRNA-splicing factor 38A OS=Homo sapiens GN=PRPF38A PE=1 SV=1 - [PR38A_HUMAN]	6.65226	8.97	1	3	3	3	177416479	312	37.4534	9.96436
Q01844-2	Isoform EWS-B of RNA-binding protein EWS OS=Homo sapiens GN=EWSR1 - [EWS_HUMAN]	6.65048	11.32	9	4	4	5	6.48851e+08	583	61.1794	9.0708
P78345	Ribonuclease P protein subunit p38 OS=Homo sapiens GN=RPP38 PE=1 SV=2 - [RPP38_HUMAN]	6.60226	15.9	3	4	4	4	4.68705e+08	283	31.8146	9.92041
E5RJG7	2,4-dienoyl-CoA reductase, mitochondrial (Fragment) OS=Homo sapiens GN=DECR1 PE=1 SV=1 - [E5RJG7_HUMAN]	6.58233	16.02	6	2	2	3	1224860714	181	19.3151	9.23193
O00442	RNA 3'-terminal phosphate cyclase OS=Homo sapiens GN=RTCA PE=1 SV=1 - [RTCA_HUMAN]	6.56276	8.2	2	3	3	3	2.18201e+08	366	39.3114	7.85498
Q5SRN1	Pre-mRNA-processing factor 17 OS=Homo sapiens GN=CDC40 PE=1 SV=1 - [Q5SRN1_HUMAN]	6.53867	10.02	2	3	3	4	2.71293e+08	539	60.7921	6.7124
P09234	U1 small nuclear ribonucleoprotein C OS=Homo sapiens GN=SNRPC PE=1 SV=1 - [RU1C_HUMAN]	6.52678	24.53	2	3	3	4	2.78033e+08	159	17.3812	9.67139
E9PC52	Histone-binding protein RBBP7 OS=Homo sapiens GN=RBBP7 PE=1 SV=1 - [E9PC52_HUMAN]	6.4248	15.14	6	2	6	7	650960202	416	46.9088	5.07178
Q12872	Splicing factor, suppressor of white-apricot homolog OS=Homo sapiens GN=SFSWAP PE=1 SV=3 - [SFSWA_HUMAN]	6.41552	3.79	2	3	3	4	2.40551e+08	951	104.758	8.04541
P31942-3	Isoform 3 of Heterogeneous nuclear ribonucleoprotein H3 OS=Homo sapiens GN=HNRNPH3 - [HNRH3_HUMAN]	6.40818	7.74	15	2	2	3	577507368	297	31.5054	7.31299
Q9Y224	UPF0568 protein C14orf166 OS=Homo sapiens GN=C14orf166 PE=1 SV=1 - [CN166_HUMAN]	6.39301	18.03	1	3	3	5	2.92967e+08	244	28.0507	6.65381
Q9Y3Y2-4	Isoform 3 of Chromatin target of PRMT1 protein OS=Homo sapiens GN=CHTOP - [CHTOP_HUMAN]	6.38133	14.36	6	2	2	4	8.54255e+08	202	21.9048	11.9712
Q9Y3B9	RRP15-like protein OS=Homo sapiens GN=RRP15 PE=1 SV=2 - [RRP15_HUMAN]	6.37194	18.44	1	6	6	6	1942705552	282	31.4645	5.51611
Q7Z3Z5	Mediator of RNA polymerase II transcription subunit 12 OS=Homo sapiens GN=TNRC11 PE=1 SV=1 - [Q7Z3Z5_HUMAN]	6.34019	1.83	7	3	3	3	77959114	2027	226.18	6.80029
A0A024RAC6	Transcription elongation factor B (SIII), polypeptide 3 (110kDa, elongin A), isoform CRA_a OS=Homo sapiens GN=TCEB3 PE=1 SV=1 - [A0A024RAC6_HUMAN]	6.22187	7.25	2	4	4	5	1.81956e+08	772	87.176	9.56885
Q9Y2X3	Nucleolar protein 58 OS=Homo sapiens GN=NOP58 PE=1 SV=1 - [NOP58_HUMAN]	6.19245	12.1	2	5	5	5	2.50683e+08	529	59.5405	8.92432
Q13242	Serine/arginine-rich splicing factor 9 OS=Homo sapiens GN=SRSF9 PE=1 SV=1 - [SRSF9_HUMAN]	6.16641	30.32	3	6	6	7	1.75872e+09	221	25.5264	8.646
E9PE17	28S ribosomal protein S17, mitochondrial (Fragment) OS=Homo sapiens GN=MRPS17 PE=3 SV=1 - [E9PE17_HUMAN]	6.1235	29.46	3	2	2	2	1488251380	129	14.3649	9.84717
Q9UHR5-2	Isoform 2 of SAP30-binding protein OS=Homo sapiens GN=SAP30BP - [S30BP_HUMAN]	6.10293	4.45	3	2	2	3	277126581	292	32.049	5.07178
J3KS31	BUB3-interacting and GLEBS motif-containing protein ZNF207 (Fragment) OS=Homo sapiens GN=ZNF207 PE=1 SV=1 - [J3KS31_HUMAN]	6.08325	9.68	7	2	2	3	6.45014e+08	341	35.0743	10.0376
H0Y714	U3 small nucleolar ribonucleoprotein protein IMP4 (Fragment) OS=Homo sapiens GN=IMP4 PE=1 SV=1 - [H0Y714_HUMAN]	6.04512	8.93	6	3	3	3	2.34007e+08	280	31.9255	8.20654
Q96QE5	Transcription elongation factor, mitochondrial OS=Homo sapiens GN=TEFM PE=1 SV=1 - [TEFM_HUMAN]	6.03886	13.33	3	4	4	4	2.4236e+08	360	41.6497	9.31982
Q7L0Y3	Mitochondrial ribonuclease P protein 1 OS=Homo sapiens GN=TRMT10C PE=1 SV=2 - [MRRP1_HUMAN]	6.03426	13.4	2	5	5	5	3.46573e+08	403	47.3166	9.36377
Q9P2J5-2	Isoform 2 of Leucine--tRNA ligase, cytoplasmic OS=Homo sapiens GN=LARS - [SYLC_HUMAN]	5.97793	2.67	3	3	3	3	7.54146e+07	1122	127.955	7.03467
P82914	28S ribosomal protein S15, mitochondrial OS=Homo sapiens GN=MRPS15 PE=1 SV=1 - [RT15_HUMAN]	5.97275	10.12	1	3	3	3	252226828	257	29.8234	10.4771
Q5QPL9	RNA-binding protein Raly (Fragment) OS=Homo sapiens GN=RALY PE=1 SV=1 - [Q5QPL9_HUMAN]	5.94918	18.99	7	5	5	5	6.37908e+08	237	24.6503	10.4917
Q15633-2	Isoform 2 of RISC-loading complex subunit TARBP2 OS=Homo sapiens GN=TARBP2 - [TRBP2_HUMAN]	5.94449	13.33	10	3	3	3	6.09872e+07	345	36.8928	7.38623
Q7L4I2-2	Isoform 2 of Arginine/serine-rich coiled-coil protein 2 OS=Homo sapiens GN=RSRC2 - [RSRC2_HUMAN]	5.94289	9.84	2	2	2	2	313365516	386	44.8514	11.3267
Q9BRP8-2	Isoform 2 of Partner of Y14 and mago OS=Homo sapiens GN=PYM1 - [PYM1_HUMAN]	5.91302	22.66	2	4	4	5	3.48141e+08	203	22.691	9.43701
H3BPD0	Zinc finger CCCH domain-containing protein 18 (Fragment) OS=Homo sapiens GN=ZC3H18 PE=1 SV=1 - [H3BPD0_HUMAN]	5.85914	13.2	4	2	2	2	229944978	197	21.7381	4.4751
A0A087WUI1	RNA-binding motif protein, X-linked 2 OS=Homo sapiens GN=RBMX2 PE=1 SV=1 - [A0A087WUI1_HUMAN]	5.83482	16	3	4	4	4	6.57554e+08	275	31.5574	9.45166
H0YAL7	Eukaryotic translation elongation factor 1 epsilon-1 (Fragment) OS=Homo sapiens GN=EEF1E1 PE=4 SV=1 - [H0YAL7_HUMAN]	5.81671	25.74	6	2	2	2	2.05086e+08	136	15.3289	8.39697
Q2M296-2	Isoform 2 of Methenyltetrahydrofolate synthase domain-containing protein OS=Homo sapiens GN=MTHFSD - [MTHSD_HUMAN]	5.80872	8.64	9	2	2	2	2.85882e+08	382	42.047	8.73389
Q9Y399	28S ribosomal protein S2, mitochondrial OS=Homo sapiens GN=MRPS2 PE=1 SV=1 - [RT02_HUMAN]	5.80591	16.22	2	4	4	4	4.67586e+08	296	33.2281	9.26123
Q96ST3	Paired amphipathic helix protein Sin3a OS=Homo sapiens GN=SIN3A PE=1 SV=2 - [SIN3A_HUMAN]	5.79058	2.44	2	3	3	3	127525593	1273	145.085	7.25439
F8W1N5	Nascent polypeptide-associated complex subunit alpha (Fragment) OS=Homo sapiens GN=NACA PE=1 SV=1 - [F8W1N5_HUMAN]	5.77691	40.85	8	2	2	2	1.00481e+09	71	7.80827	9.62744
P0C0S5	Histone H2A.Z OS=Homo sapiens GN=H2AFZ PE=1 SV=2 - [H2AZ_HUMAN]	5.69864	23.44	8	1	3	4	9.33677e+09	128	13.5446	10.5796
G5EA36	Cell division cycle 27, isoform CRA_c OS=Homo sapiens GN=CDC27 PE=1 SV=1 - [G5EA36_HUMAN]	5.69328	6.56	8	3	3	3	1.2254e+08	823	91.6803	7.12256
Q9BRT6	Protein LLP homolog OS=Homo sapiens GN=LLPH PE=1 SV=1 - [LLPH_HUMAN]	5.68939	23.26	1	2	2	3	5.27718e+08	129	15.2154	10.3745
Q9Y3B7-2	Isoform 2 of 39S ribosomal protein L11, mitochondrial OS=Homo sapiens GN=MRPL11 - [RM11_HUMAN]	5.62982	17.47	4	2	2	2	365742786	166	18.194	9.72998
H0Y6W0	DNA topoisomerase (Fragment) OS=Homo sapiens GN=TOP3B PE=1 SV=1 - [H0Y6W0_HUMAN]	5.62509	5.9	8	3	3	3	8.96191e+07	525	59.3429	8.104
P62995-3	Isoform 3 of Transformer-2 protein homolog beta OS=Homo sapiens GN=TRA2B - [TRA2B_HUMAN]	5.62255	25	4	3	3	3	2.83141e+08	188	21.9217	10.1548
E9PKN0	Pre-mRNA cleavage complex 2 protein Pcf11 (Fragment) OS=Homo sapiens GN=PCF11 PE=1 SV=1 - [E9PKN0_HUMAN]	5.61069	4.21	5	2	2	2	3.26495e+08	784	88.9324	9.84717
Q9BVJ6-3	Isoform 3 of U3 small nucleolar RNA-associated protein 14 homolog A OS=Homo sapiens GN=UTP14A - [UT14A_HUMAN]	5.59412	4.59	4	2	2	2	2.45418e+08	719	81.9549	7.85498
Q15058	Kinesin-like protein KIF14 OS=Homo sapiens GN=KIF14 PE=1 SV=1 - [KIF14_HUMAN]	5.54159	1.4	1	2	2	2	1.40458e+08	1648	186.375	7.91357
C9JYM0	Ribonuclease P protein subunit p20 (Fragment) OS=Homo sapiens GN=POP7 PE=1 SV=1 - [C9JYM0_HUMAN]	5.52893	11.68	2	2	2	3	2.12526e+08	137	15.315	8.51416
Q9BW19	Kinesin-like protein KIFC1 OS=Homo sapiens GN=KIFC1 PE=1 SV=2 - [KIFC1_HUMAN]	5.48797	4.75	1	2	2	2	271593387	673	73.7023	8.98291
Q49AN9	SNRPG protein OS=Homo sapiens GN=SNRPG PE=1 SV=1 - [Q49AN9_HUMAN]	5.46827	20.31	4	2	2	2	403896605	64	7.09667	7.18115
Q9BRD0-2	Isoform 2 of BUD13 homolog OS=Homo sapiens GN=BUD13 - [BUD13_HUMAN]	5.46282	4.33	2	2	2	3	4.48398e+08	485	55.5337	9.56885
Q9NRX1	RNA-binding protein PNO1 OS=Homo sapiens GN=PNO1 PE=1 SV=1 - [PNO1_HUMAN]	5.38841	9.92	2	2	2	3	1.92952e+08	252	27.9069	9.72998
Q969X6-3	Isoform 3 of U3 small nucleolar RNA-associated protein 4 homolog OS=Homo sapiens GN=UTP4 - [UTP4_HUMAN]	5.34671	5.44	12	2	2	2	221694353	625	69.5943	8.5874
Q16540	39S ribosomal protein L23, mitochondrial OS=Homo sapiens GN=MRPL23 PE=1 SV=1 - [RM23_HUMAN]	5.33408	19.61	5	2	2	2	1.58393e+08	153	17.7701	9.68604
Q08170	Serine/arginine-rich splicing factor 4 OS=Homo sapiens GN=SRSF4 PE=1 SV=2 - [SRSF4_HUMAN]	5.32716	7.89	4	1	4	5	4.76931e+09	494	56.6453	11.5171
D6RA57	Translation machinery-associated protein 16 OS=Homo sapiens GN=TMA16 PE=1 SV=1 - [D6RA57_HUMAN]	5.31828	10.42	3	1	1	2	433026280	144	17.1451	9.96436
A0A087WUD1	Zinc finger protein 787 OS=Homo sapiens GN=ZNF787 PE=1 SV=1 - [A0A087WUD1_HUMAN]	5.30072	8.38	2	2	2	3	465334456	382	40.4026	7.95752
Q7Z7C8	Transcription initiation factor TFIID subunit 8 OS=Homo sapiens GN=TAF8 PE=1 SV=1 - [TAF8_HUMAN]	5.29832	16.77	5	3	3	3	164587302	310	34.2413	6.45557
P19447	TFIIH basal transcription factor complex helicase XPB subunit OS=Homo sapiens GN=ERCC3 PE=1 SV=1 - [ERCC3_HUMAN]	5.26553	5.63	2	3	3	3	8.26238e+07	782	89.221	7.2251
Q2TAY7	WD40 repeat-containing protein SMU1 OS=Homo sapiens GN=SMU1 PE=1 SV=2 - [SMU1_HUMAN]	5.19586	5.26	2	2	2	2	1.60512e+08	513	57.5072	7.18115
Q9BRS2	Serine/threonine-protein kinase RIO1 OS=Homo sapiens GN=RIOK1 PE=1 SV=2 - [RIOK1_HUMAN]	5.17752	7.04	1	3	3	5	586657184	568	65.5417	6.18896
Q709F0	Acyl-CoA dehydrogenase family member 11 OS=Homo sapiens GN=ACAD11 PE=1 SV=2 - [ACD11_HUMAN]	5.16878	4.62	6	3	3	3	4.53783e+08	780	87.2278	8.11865
C9JJZ7	Heterogeneous nuclear ribonucleoprotein L-like (Fragment) OS=Homo sapiens GN=HNRNPLL PE=1 SV=1 - [C9JJZ7_HUMAN]	5.13517	11.41	10	1	1	2	263895216	149	16.4134	6.75635
A6ND22	28S ribosomal protein S16, mitochondrial OS=Homo sapiens GN=MRPS16 PE=1 SV=1 - [A6ND22_HUMAN]	5.12739	18.18	3	1	1	2	1023232048	99	11.1429	9.68604
Q07157-2	Isoform Short of Tight junction protein ZO-1 OS=Homo sapiens GN=TJP1 - [ZO1_HUMAN]	5.11959	3.54	6	3	3	3	7.20846e+07	1668	186.852	6.78564
Q7L590-2	Isoform 2 of Protein MCM10 homolog OS=Homo sapiens GN=MCM10 - [MCM10_HUMAN]	5.10722	7.09	3	4	4	4	1159219786	874	98.0224	8.74854
P78406	mRNA export factor OS=Homo sapiens GN=RAE1 PE=1 SV=1 - [RAE1L_HUMAN]	5.10338	7.88	3	3	3	3	3.50352e+08	368	40.9419	7.82568
M0QY61	Protein Smaug homolog 2 (Fragment) OS=Homo sapiens GN=SAMD4B PE=1 SV=1 - [M0QY61_HUMAN]	5.09172	13.7	6	2	2	2	207622305	219	24.3913	5.93506
A0A075B784	Ubiquitin carboxyl-terminal hydrolase 36 OS=Homo sapiens GN=USP36 PE=1 SV=1 - [A0A075B784_HUMAN]	5.07696	5.1	9	4	4	4	1.19074e+08	961	104.326	9.75928
B0QY90	Eukaryotic translation initiation factor 3 subunit L OS=Homo sapiens GN=EIF3L PE=1 SV=1 - [B0QY90_HUMAN]	5.07245	4.29	4	2	2	2	1.22314e+08	466	55.126	8.95361
Q9BSC4-2	Isoform 2 of Nucleolar protein 10 OS=Homo sapiens GN=NOL10 - [NOL10_HUMAN]	5.05967	4.7	3	3	3	3	2.66091e+08	638	74.4623	8.38232
Q13601-2	Isoform 2 of KRR1 small subunit processome component homolog OS=Homo sapiens GN=KRR1 - [KRR1_HUMAN]	5.03873	10.8	3	3	3	3	5.77046e+08	324	36.7649	9.64209
C9J2Y9	DNA-directed RNA polymerase subunit beta OS=Homo sapiens GN=POLR2B PE=1 SV=2 - [C9J2Y9_HUMAN]	5.01831	4.28	3	3	3	3	239643268	1167	132.971	7.15186
E9PLD3	Uncharacterized protein OS=Homo sapiens PE=4 SV=1 - [E9PLD3_HUMAN]	5.00877	13.13	3	1	1	2	3771131376	99	11.5928	12.2349
P55081	Microfibrillar-associated protein 1 OS=Homo sapiens GN=MFAP1 PE=1 SV=2 - [MFAP1_HUMAN]	4.94464	3.87	1	2	2	2	1.23473e+08	439	51.9266	4.98291
H7C2D1	Vigilin (Fragment) OS=Homo sapiens GN=HDLBP PE=1 SV=1 - [H7C2D1_HUMAN]	4.91273	7.79	5	2	2	2	2.36927e+08	308	34.3021	8.5874
Q14244-5	Isoform 5 of Ensconsin OS=Homo sapiens GN=MAP7 - [MAP7_HUMAN]	4.87555	7.63	8	3	3	3	157161500	603	66.8977	9.51025
J3KTC1	RNA-binding protein Musashi homolog 2 (Fragment) OS=Homo sapiens GN=MSI2 PE=1 SV=7 - [J3KTC1_HUMAN]	4.8675	22.7	7	2	2	2	2.92167e+08	141	15.5629	9.49561
Q68DW7	Cohesin subunit SA-1 OS=Homo sapiens GN=DKFZp781D1416 PE=1 SV=1 - [Q68DW7_HUMAN]	4.86163	1.8	6	2	2	2	8.319e+07	998	114.943	5.43994
Q92769-3	Isoform 2 of Histone deacetylase 2 OS=Homo sapiens GN=HDAC2 - [HDAC2_HUMAN]	4.84239	9.17	12	1	3	3	3.23281e+08	458	51.9653	5.74463
P10398	Serine/threonine-protein kinase A-Raf OS=Homo sapiens GN=ARAF PE=1 SV=2 - [ARAF_HUMAN]	4.81298	3.47	8	2	2	2	5.59384e+09	606	67.5423	9.01221
P63010-3	Isoform 3 of AP-2 complex subunit beta OS=Homo sapiens GN=AP2B1 - [AP2B1_HUMAN]	4.8077	5.34	14	4	4	4	1.41752e+08	880	98.0557	5.23682
Q14004-2	Isoform 2 of Cyclin-dependent kinase 13 OS=Homo sapiens GN=CDK13 - [CDK13_HUMAN]	4.80327	1.79	125	1	2	2	1002340078	1452	158.338	9.70068
Q92900-2	Isoform 2 of Regulator of nonsense transcripts 1 OS=Homo sapiens GN=UPF1 - [RENT1_HUMAN]	4.79831	2.59	2	2	2	2	7.7186e+07	1118	122.958	6.68311
E9PD53	Structural maintenance of chromosomes protein OS=Homo sapiens GN=SMC4 PE=1 SV=1 - [E9PD53_HUMAN]	4.79173	3.09	3	4	4	4	7.54403e+07	1263	144.365	7.12256
O14617-3	Isoform 3 of AP-3 complex subunit delta-1 OS=Homo sapiens GN=AP3D1 - [AP3D1_HUMAN]	4.72318	5.28	6	5	5	6	1.75205e+08	984	111.168	8.104
Q5JTW2	Centrosomal protein of 78 kDa OS=Homo sapiens GN=CEP78 PE=1 SV=1 - [CEP78_HUMAN]	4.7207	3.19	5	2	2	2	8.24305e+07	689	76.3485	8.17725
Q71F23-3	Isoform 3 of Centromere protein U OS=Homo sapiens GN=CENPU - [CENPU_HUMAN]	4.70779	8.31	5	2	2	2	1.16203e+08	337	38.0786	9.24658
O43913	Origin recognition complex subunit 5 OS=Homo sapiens GN=ORC5 PE=1 SV=1 - [ORC5_HUMAN]	4.70084	4.83	2	2	2	2	9.15247e+07	435	50.2512	7.73779
Q13144	Translation initiation factor eIF-2B subunit epsilon OS=Homo sapiens GN=EIF2B5 PE=1 SV=3 - [EI2BE_HUMAN]	4.69378	2.22	2	2	2	2	3.82126e+07	721	80.3293	5.08447
Q9Y3B4	Splicing factor 3B subunit 6 OS=Homo sapiens GN=SF3B6 PE=1 SV=1 - [SF3B6_HUMAN]	4.67136	20.8	1	2	2	2	1.39998e+08	125	14.5756	9.37842
P17028	Zinc finger protein 24 OS=Homo sapiens GN=ZNF24 PE=1 SV=4 - [ZNF24_HUMAN]	4.66929	12.23	5	3	3	3	3.16328e+08	368	42.1291	6.21436
Q9H5V9-2	Isoform 2 of UPF0428 protein CXorf56 OS=Homo sapiens GN=CXorf56 - [CX056_HUMAN]	4.66039	13.29	3	2	2	2	2.03386e+08	173	19.9683	9.46631
Q15776	Zinc finger protein with KRAB and SCAN domains 8 OS=Homo sapiens GN=ZKSCAN8 PE=1 SV=2 - [ZKSC8_HUMAN]	4.64757	9.86	1	3	3	3	3.2764e+08	578	65.7747	7.38623
A0A024QZP7	Cyclin-dependent kinase 1 OS=Homo sapiens GN=CDK1 PE=1 SV=1 - [A0A024QZP7_HUMAN]	4.6257	6.73	126	1	2	2	5.33028e+08	297	34.0599	8.39697
F8VRR3	Methionine aminopeptidase 2 OS=Homo sapiens GN=METAP2 PE=1 SV=1 - [F8VRR3_HUMAN]	4.61337	4.52	6	2	2	2	7.48934e+07	442	48.8453	7.03467
Q96EK4	THAP domain-containing protein 11 OS=Homo sapiens GN=THAP11 PE=1 SV=2 - [THA11_HUMAN]	4.60669	5.1	1	2	2	2	2.33666e+08	314	34.4335	8.98291
Q9P1Y5	Calmodulin-regulated spectrin-associated protein 3 OS=Homo sapiens GN=CAMSAP3 PE=1 SV=2 - [CAMP3_HUMAN]	4.60265	4.72	2	3	3	3	2.41666e+08	1249	134.666	8.35303
A0A087WTV2	Proteasome activator complex subunit 3 OS=Homo sapiens GN=PSME3 PE=1 SV=1 - [A0A087WTV2_HUMAN]	4.54005	12.94	8	2	2	2	1.28626e+08	170	19.8636	5.69385
G5E9W3	Cleavage and polyadenylation specific factor 3, 73kDa, isoform CRA_b OS=Homo sapiens GN=CPSF3 PE=1 SV=1 - [G5E9W3_HUMAN]	4.52495	5.26	3	3	3	3	1.56131e+08	647	73.43	5.57959
Q9UJX2	Cell division cycle protein 23 homolog OS=Homo sapiens GN=CDC23 PE=1 SV=3 - [CDC23_HUMAN]	4.52372	3.18	6	2	2	2	502676671	597	68.79	7.02002
Q9H0H5	Rac GTPase-activating protein 1 OS=Homo sapiens GN=RACGAP1 PE=1 SV=1 - [RGAP1_HUMAN]	4.49384	8.39	15	4	4	4	2.36041e+08	632	70.9818	8.88037
H0Y580	Translation initiation factor eIF-2B subunit gamma (Fragment) OS=Homo sapiens GN=EIF2B3 PE=1 SV=1 - [H0Y580_HUMAN]	4.45982	13.51	4	2	2	2	1.57435e+08	222	24.9368	8.104
Q13547	Histone deacetylase 1 OS=Homo sapiens GN=HDAC1 PE=1 SV=1 - [HDAC1_HUMAN]	4.45468	9.13	11	1	3	3	3.53283e+08	482	55.0677	5.47803
P84090	Enhancer of rudimentary homolog OS=Homo sapiens GN=ERH PE=1 SV=1 - [ERH_HUMAN]	4.44372	36.54	2	3	3	3	6.77448e+08	104	12.251	5.92236
Q8N5P1	Zinc finger CCCH domain-containing protein 8 OS=Homo sapiens GN=ZC3H8 PE=1 SV=2 - [ZC3H8_HUMAN]	4.42515	6.53	2	2	2	2	284944167	291	33.5545	8.27979
P52815	39S ribosomal protein L12, mitochondrial OS=Homo sapiens GN=MRPL12 PE=1 SV=2 - [RM12_HUMAN]	4.42154	11.62	2	3	3	3	7.03821e+08	198	21.3346	8.86572
Q13136-2	Isoform 2 of Liprin-alpha-1 OS=Homo sapiens GN=PPFIA1 - [LIPA1_HUMAN]	4.41706	2.28	18	2	2	2	78924276	1185	133.887	6.25244
Q14978	Nucleolar and coiled-body phosphoprotein 1 OS=Homo sapiens GN=NOLC1 PE=1 SV=2 - [NOLC1_HUMAN]	4.40103	9.44	4	3	3	4	1.40015e+08	699	73.5596	9.46631
Q07065	Cytoskeleton-associated protein 4 OS=Homo sapiens GN=CKAP4 PE=1 SV=2 - [CKAP4_HUMAN]	4.39564	4.49	1	2	2	2	1.24309e+08	602	65.9827	5.92236
P82675	28S ribosomal protein S5, mitochondrial OS=Homo sapiens GN=MRPS5 PE=1 SV=2 - [RT05_HUMAN]	4.36575	7.91	2	2	2	2	225757436	430	47.9761	9.92041
P49368	T-complex protein 1 subunit gamma OS=Homo sapiens GN=CCT3 PE=1 SV=4 - [TCPG_HUMAN]	4.36542	5.5	8	3	3	3	1.3997e+08	545	60.4953	6.49365
Q09161	Nuclear cap-binding protein subunit 1 OS=Homo sapiens GN=NCBP1 PE=1 SV=1 - [NCBP1_HUMAN]	4.35787	5.32	1	4	4	4	2.56428e+08	790	91.7805	6.43018
Q9NW08-2	Isoform 2 of DNA-directed RNA polymerase III subunit RPC2 OS=Homo sapiens GN=POLR3B - [RPC2_HUMAN]	4.34649	2.14	2	3	3	4	4.12428e+07	1075	121.042	8.55811
Q2TB18-2	Isoform 2 of Protein asteroid homolog 1 OS=Homo sapiens GN=ASTE1 - [ASTE1_HUMAN]	4.31779	7.88	3	3	3	3	1.23334e+08	520	58.8354	8.00146
P82912-2	Isoform 2 of 28S ribosomal protein S11, mitochondrial OS=Homo sapiens GN=MRPS11 - [RT11_HUMAN]	4.27661	16.58	4	2	2	2	1.05458e+08	193	20.4468	10.6528
O43896	Kinesin-like protein KIF1C OS=Homo sapiens GN=KIF1C PE=1 SV=3 - [KIF1C_HUMAN]	4.27093	3.08	14	3	3	3	3.90587e+08	1103	122.87	6.90283
Q9P031	Thyroid transcription factor 1-associated protein 26 OS=Homo sapiens GN=CCDC59 PE=1 SV=2 - [TAP26_HUMAN]	4.25002	15.77	2	3	3	3	5.24046e+08	241	28.652	9.87646
Q9NYZ3	G2 and S phase-expressed protein 1 OS=Homo sapiens GN=GTSE1 PE=1 SV=3 - [GTSE1_HUMAN]	4.23009	5.97	1	3	3	3	1.37109e+08	720	76.5976	9.39307
X6RDA4	Paraspeckle component 1 (Fragment) OS=Homo sapiens GN=PSPC1 PE=1 SV=1 - [X6RDA4_HUMAN]	4.21235	16.13	3	2	2	2	2.89185e+08	248	27.2572	5.45264
Q96AY2	Crossover junction endonuclease EME1 OS=Homo sapiens GN=EME1 PE=1 SV=2 - [EME1_HUMAN]	4.19807	4.91	4	2	2	2	77782708	570	63.2122	7.04932
Q9H116	GDNF-inducible zinc finger protein 1 OS=Homo sapiens GN=GZF1 PE=1 SV=1 - [GZF1_HUMAN]	4.18896	1.69	1	1	1	2	5.49429e+07	711	80.4406	7.86963
Q14152-2	Isoform 2 of Eukaryotic translation initiation factor 3 subunit A OS=Homo sapiens GN=EIF3A - [EIF3A_HUMAN]	4.15152	1.56	2	2	2	2	9.20573e+07	1348	162.537	6.771
Q69YN4-2	Isoform 2 of Protein virilizer homolog OS=Homo sapiens GN=KIAA1429 - [VIR_HUMAN]	4.13036	2.18	5	2	2	2	1.253e+08	1377	154.375	4.71631
Q71UM5	40S ribosomal protein S27-like OS=Homo sapiens GN=RPS27L PE=1 SV=3 - [RS27L_HUMAN]	4.12428	28.57	3	1	2	3	2.90912e+09	84	9.47087	9.45166
P50991-2	Isoform 2 of T-complex protein 1 subunit delta OS=Homo sapiens GN=CCT4 - [TCPD_HUMAN]	4.07751	5.7	2	2	2	2	2.2414e+08	509	54.6851	7.82568
Q96CX2	BTB/POZ domain-containing protein KCTD12 OS=Homo sapiens GN=KCTD12 PE=1 SV=1 - [KCD12_HUMAN]	4.07018	7.69	1	2	2	2	1.2684e+08	325	35.6787	5.64307
Q9NSD9	Phenylalanine--tRNA ligase beta subunit OS=Homo sapiens GN=FARSB PE=1 SV=3 - [SYFB_HUMAN]	4.06881	3.06	2	2	2	2	9.91726e+07	589	66.0735	6.84424
Q9H814	Phosphorylated adapter RNA export protein OS=Homo sapiens GN=PHAX PE=1 SV=1 - [PHAX_HUMAN]	4.02985	6.85	1	2	2	2	1.67031e+08	394	44.3751	5.40186
P26038	Moesin OS=Homo sapiens GN=MSN PE=1 SV=3 - [MOES_HUMAN]	4.01621	2.77	10	2	2	2	263784807	577	67.7778	6.40479
Q9H2W6	39S ribosomal protein L46, mitochondrial OS=Homo sapiens GN=MRPL46 PE=1 SV=1 - [RM46_HUMAN]	4.01488	12.19	1	3	3	3	340973907	279	31.6854	7.04932
Q8TED0-2	Isoform 2 of U3 small nucleolar RNA-associated protein 15 homolog OS=Homo sapiens GN=UTP15 - [UTP15_HUMAN]	4.00804	7.01	4	2	2	2	2.06763e+08	328	36.9588	9.48096
P08579	U2 small nuclear ribonucleoprotein B'' OS=Homo sapiens GN=SNRPB2 PE=1 SV=1 - [RU2B_HUMAN]	3.98791	11.56	3	1	2	2	7.65058e+08	225	25.4701	9.71533
Q93009-3	Isoform 3 of Ubiquitin carboxyl-terminal hydrolase 7 OS=Homo sapiens GN=USP7 - [UBP7_HUMAN]	3.95147	5.71	3	5	5	6	3.48365e+08	1086	126.189	5.70654
Q02040	A-kinase anchor protein 17A OS=Homo sapiens GN=AKAP17A PE=1 SV=2 - [AK17A_HUMAN]	3.94642	3.6	4	3	3	3	392213008	695	80.6859	9.72998
Q53GS7-2	Isoform 2 of Nucleoporin GLE1 OS=Homo sapiens GN=GLE1 - [GLE1_HUMAN]	3.91478	4.86	2	2	2	2	68455716	659	75.3592	7.03467
H0YES8	40S ribosomal protein S3 (Fragment) OS=Homo sapiens GN=RPS3 PE=1 SV=1 - [H0YES8_HUMAN]	3.91246	66.67	1	1	2	3	12322971505	33	3.74078	4.55127
Q6ZMU1	Putative protein C3P1 OS=Homo sapiens GN=C3P1 PE=5 SV=3 - [C3P1_HUMAN]	3.88848	1.93	1	1	1	2	1.36879e+09	363	40.1711	6.78564
Q9Y6A4	Cilia- and flagella-associated protein 20 OS=Homo sapiens GN=CFAP20 PE=1 SV=1 - [CFA20_HUMAN]	3.84817	9.84	1	2	2	2	3.34156e+08	193	22.76	9.75928
B1APE1	Transcription initiation factor IIB (Fragment) OS=Homo sapiens GN=GTF2B PE=1 SV=1 - [B1APE1_HUMAN]	3.82922	10.27	3	2	2	2	1.87497e+08	224	24.9723	8.1626
D6RIC3	Nucleolar protein 16 OS=Homo sapiens GN=NOP16 PE=1 SV=1 - [D6RIC3_HUMAN]	3.8089	33.33	8	4	4	4	2.59669e+08	150	17.1872	10.3306
P23284	Peptidyl-prolyl cis-trans isomerase B OS=Homo sapiens GN=PPIB PE=1 SV=2 - [PPIB_HUMAN]	3.80447	9.72	1	2	2	2	2.8954e+09	216	23.7275	9.40771
Q96DV4	39S ribosomal protein L38, mitochondrial OS=Homo sapiens GN=MRPL38 PE=1 SV=2 - [RM38_HUMAN]	3.79493	4.21	2	2	2	2	77497260	380	44.5684	7.53271
D6RFM7	Anaphase-promoting complex subunit 4 OS=Homo sapiens GN=ANAPC4 PE=1 SV=1 - [D6RFM7_HUMAN]	3.72754	19.28	5	1	1	1	41370626	83	9.70223	9.59814
Q8WV60	Pentatricopeptide repeat-containing protein 2, mitochondrial OS=Homo sapiens GN=PTCD2 PE=2 SV=3 - [PTCD2_HUMAN]	3.72325	4.38	6	2	2	2	5.53932e+07	388	43.9393	9.23193
Q15424-2	Isoform 2 of Scaffold attachment factor B1 OS=Homo sapiens GN=SAFB - [SAFB1_HUMAN]	3.69603	2.24	5	2	2	2	194730245	848	95.1232	6.45557
Q9UHB9-4	Isoform 4 of Signal recognition particle subunit SRP68 OS=Homo sapiens GN=SRP68 - [SRP68_HUMAN]	3.66597	3.4	2	1	1	1	211743756	589	66.0671	7.1958
Q5JVF3-3	Isoform 3 of PCI domain-containing protein 2 OS=Homo sapiens GN=PCID2 - [PCID2_HUMAN]	3.64283	6.91	4	2	2	3	2.40666e+08	376	43.3465	8.63135
Q6IPR3-2	Isoform 2 of tRNA wybutosine-synthesizing protein 3 homolog OS=Homo sapiens GN=TYW3 - [TYW3_HUMAN]	3.62434	7.52	3	2	2	2	1.96731e+08	226	26.0871	7.41553
Q68D10-2	Isoform 2 of Protein SPT2 homolog OS=Homo sapiens GN=SPTY2D1 - [SPT2_HUMAN]	3.6138	6.84	3	3	3	3	399844727	673	74.1848	9.77393
Q92547	DNA topoisomerase 2-binding protein 1 OS=Homo sapiens GN=TOPBP1 PE=1 SV=3 - [TOPB1_HUMAN]	3.59977	1.84	1	2	2	2	8.96374e+07	1522	170.571	6.96143
Q9UBB9	Tuftelin-interacting protein 11 OS=Homo sapiens GN=TFIP11 PE=1 SV=1 - [TFP11_HUMAN]	3.58811	8.84	3	5	5	5	1.47451e+08	837	96.7584	5.66846
Q5FWF4-3	Isoform 3 of DNA annealing helicase and endonuclease ZRANB3 OS=Homo sapiens GN=ZRANB3 - [ZRAB3_HUMAN]	3.5861	2.23	6	2	2	2	2.34619e+07	1077	122.999	8.44092
Q9BVK6	Transmembrane emp24 domain-containing protein 9 OS=Homo sapiens GN=TMED9 PE=1 SV=2 - [TMED9_HUMAN]	3.55881	4.68	1	1	1	1	286843840	235	27.2602	8.01611
C9JJ47	AP-2 complex subunit mu (Fragment) OS=Homo sapiens GN=AP2M1 PE=1 SV=1 - [C9JJ47_HUMAN]	3.55841	8.73	5	2	2	2	36573079	252	28.773	9.20264
O95059	Ribonuclease P protein subunit p14 OS=Homo sapiens GN=RPP14 PE=1 SV=3 - [RPP14_HUMAN]	3.55782	12.9	1	1	1	1	172881693	124	13.6842	7.75244
Q15020-4	Isoform 4 of Squamous cell carcinoma antigen recognized by T-cells 3 OS=Homo sapiens GN=SART3 - [SART3_HUMAN]	3.53181	5.83	4	3	3	3	1.91528e+08	927	105.517	5.5542
V9GYY5	Uncharacterized protein (Fragment) OS=Homo sapiens PE=4 SV=1 - [V9GYY5_HUMAN]	3.52168	6.31	2	1	1	1	362875000	206	23.8058	10.0815
Q9Y4C8	Probable RNA-binding protein 19 OS=Homo sapiens GN=RBM19 PE=1 SV=3 - [RBM19_HUMAN]	3.50073	2.71	2	2	2	2	3.78509e+07	960	107.265	6.53662
Q9Y2Q9	28S ribosomal protein S28, mitochondrial OS=Homo sapiens GN=MRPS28 PE=1 SV=1 - [RT28_HUMAN]	3.50019	15.51	8	3	3	4	4.78411e+08	187	20.8298	9.1001
O43422	52 kDa repressor of the inhibitor of the protein kinase OS=Homo sapiens GN=PRKRIR PE=1 SV=2 - [P52K_HUMAN]	3.45654	3.68	2	2	2	2	4.84424e+07	761	87.6483	5.85889
O95831-3	Isoform 3 of Apoptosis-inducing factor 1, mitochondrial OS=Homo sapiens GN=AIFM1 - [AIFM1_HUMAN]	3.41511	5.25	5	2	2	2	2.13732e+08	609	66.2536	8.93896
Q9Y3D5	28S ribosomal protein S18c, mitochondrial OS=Homo sapiens GN=MRPS18C PE=1 SV=1 - [RT18C_HUMAN]	3.40579	13.38	1	1	1	1	149481445	142	15.8393	9.5542
E9PHH9	DNA-directed RNA polymerase III subunit RPC3 OS=Homo sapiens GN=POLR3C PE=1 SV=1 - [E9PHH9_HUMAN]	3.40233	4.14	2	1	1	1	1.09541e+08	411	46.1597	7.76709
H0YKL0	High mobility group protein 20A (Fragment) OS=Homo sapiens GN=HMG20A PE=1 SV=1 - [H0YKL0_HUMAN]	3.38815	16.95	2	1	1	1	81322765	118	13.5619	5.87158
Q9P035	Very-long-chain (3R)-3-hydroxyacyl-CoA dehydratase 3 OS=Homo sapiens GN=HACD3 PE=1 SV=2 - [HACD3_HUMAN]	3.36267	8.01	4	2	2	2	1.90499e+08	362	43.1316	8.93896
Q96RL1	BRCA1-A complex subunit RAP80 OS=Homo sapiens GN=UIMC1 PE=1 SV=2 - [UIMC1_HUMAN]	3.32828	6.68	9	4	4	5	2.2626e+08	719	79.6779	5.45264
A0A087WT34	Methyl-CpG-binding domain protein 3 (Fragment) OS=Homo sapiens GN=MBD3 PE=1 SV=1 - [A0A087WT34_HUMAN]	3.30229	12.31	6	1	1	1	74535229	130	14.4505	9.70068
F5H702	39S ribosomal protein L48, mitochondrial OS=Homo sapiens GN=MRPL48 PE=1 SV=1 - [F5H702_HUMAN]	3.22459	10.62	3	1	1	2	179530401	113	12.7616	5.23682
Q9BXY0	Protein MAK16 homolog OS=Homo sapiens GN=MAK16 PE=1 SV=2 - [MAK16_HUMAN]	3.20869	6	1	1	1	1	1.42139e+08	300	35.3467	5.37646
Q00059-2	Isoform 2 of Transcription factor A, mitochondrial OS=Homo sapiens GN=TFAM - [TFAM_HUMAN]	3.20754	22.9	3	4	4	4	2.97607e+08	214	25.4493	9.70068
C9J4K5	Protein downstream neighbor of Son OS=Homo sapiens GN=DONSON PE=1 SV=1 - [C9J4K5_HUMAN]	3.20658	3.84	5	1	1	1	70371614	495	54.8915	8.76318
Q9UK59	Lariat debranching enzyme OS=Homo sapiens GN=DBR1 PE=1 SV=2 - [DBR1_HUMAN]	3.16502	3.68	2	2	2	2	1.7187e+08	544	61.5163	5.46533
O60783	28S ribosomal protein S14, mitochondrial OS=Homo sapiens GN=MRPS14 PE=1 SV=1 - [RT14_HUMAN]	3.16013	11.72	1	1	1	2	4.00043e+08	128	15.129	11.4146
Q9UET6-2	Isoform 2 of Putative tRNA (cytidine(32)/guanosine(34)-2'-O)-methyltransferase OS=Homo sapiens GN=FTSJ1 - [TRM7_HUMAN]	3.12419	4.89	2	1	1	1	74174718	327	35.844	5.88428
P36542-2	Isoform Heart of ATP synthase subunit gamma, mitochondrial OS=Homo sapiens GN=ATP5C1 - [ATPG_HUMAN]	3.11649	4.04	2	1	1	1	156037045	297	32.8602	9.30518
Q9Y5B6	PAX3- and PAX7-binding protein 1 OS=Homo sapiens GN=PAXBP1 PE=1 SV=2 - [PAXB1_HUMAN]	3.09555	1.42	1	1	1	1	67697653	917	104.739	5.68115
Q9UK58-4	Isoform 2 of Cyclin-L1 OS=Homo sapiens GN=CCNL1 - [CCNL1_HUMAN]	3.09258	6.47	3	1	1	1	444063024	232	25.3923	8.71924
Q8N0Z3	Spindle and centriole-associated protein 1 OS=Homo sapiens GN=SPICE1 PE=1 SV=1 - [SPICE_HUMAN]	3.08138	1.99	1	1	1	1	182831084	855	96.2055	7.44482
E9PG39	Acylglycerol kinase, mitochondrial OS=Homo sapiens GN=AGK PE=1 SV=1 - [E9PG39_HUMAN]	3.07988	10.25	3	1	1	1	77606042	244	26.9083	9.33447
Q8IXM2-2	Isoform 2 of Chromatin complexes subunit BAP18 OS=Homo sapiens GN=BAP18 - [BAP18_HUMAN]	3.07661	10.14	4	1	1	1	279410556	138	13.9493	7.23975
Q9H840	Gem-associated protein 7 OS=Homo sapiens GN=GEMIN7 PE=1 SV=1 - [GEMI7_HUMAN]	3.06017	19.85	1	1	1	1	3.09504e+08	131	14.5276	7.40088
Q7L2Z9	Centromere protein Q OS=Homo sapiens GN=CENPQ PE=1 SV=1 - [CENPQ_HUMAN]	3.02388	5.22	1	1	1	1	159080492	268	30.5761	9.42236
Q9UBF2-2	Isoform 2 of Coatomer subunit gamma-2 OS=Homo sapiens GN=COPG2 - [COPG2_HUMAN]	3.0176	2.34	3	1	1	1	36800374	726	81.4306	6.58057
A0A0A0MR81	Nucleosome-remodeling factor subunit BPTF OS=Homo sapiens GN=BPTF PE=1 SV=1 - [A0A0A0MR81_HUMAN]	3.01753	2.84	6	2	2	2	8.51037e+07	810	91.8429	4.76709
P82673	28S ribosomal protein S35, mitochondrial OS=Homo sapiens GN=MRPS35 PE=1 SV=1 - [RT35_HUMAN]	2.98832	18.27	3	3	3	3	4.0993e+08	323	36.8211	8.23584
P57088	Transmembrane protein 33 OS=Homo sapiens GN=TMEM33 PE=1 SV=2 - [TMM33_HUMAN]	2.97646	7.69	3	2	2	2	7.66544e+07	247	27.9598	9.70068
Q96JP5-2	Isoform 2 of E3 ubiquitin-protein ligase ZFP91 OS=Homo sapiens GN=ZFP91 - [ZFP91_HUMAN]	2.95551	4.73	2	1	1	1	3.59217e+08	529	59.5339	8.19189
P31689-2	Isoform 2 of DnaJ homolog subfamily A member 1 OS=Homo sapiens GN=DNAJA1 - [DNJA1_HUMAN]	2.94507	6.34	2	2	2	2	2.69251e+08	331	37.0208	8.54346
E9PQL5	Uncharacterized protein C11orf57 (Fragment) OS=Homo sapiens GN=C11orf57 PE=1 SV=1 - [E9PQL5_HUMAN]	2.93649	14.29	6	1	1	1		91	10.8835	9.30518
H0YIC2	Methionine--tRNA ligase, cytoplasmic (Fragment) OS=Homo sapiens GN=MARS PE=1 SV=1 - [H0YIC2_HUMAN]	2.93113	20.69	4	1	1	1	324923948	58	6.38985	4.65283
Q5H907	Melanoma antigen family D, 2, isoform CRA_d OS=Homo sapiens GN=MAGED2 PE=1 SV=1 - [Q5H907_HUMAN]	2.91095	5.57	4	2	2	2	5.62048e+07	521	55.7613	7.81104
Q96J01-2	Isoform 2 of THO complex subunit 3 OS=Homo sapiens GN=THOC3 - [THOC3_HUMAN]	2.90221	11.01	3	2	2	2	1.34681e+08	327	36.0087	6.82959
E9PKK4	Condensin-2 complex subunit D3 OS=Homo sapiens GN=NCAPD3 PE=1 SV=1 - [E9PKK4_HUMAN]	2.88397	1.56	3	1	1	1	200683156	832	94.4978	7.44482
G3V4G1	Neuroguidin (Fragment) OS=Homo sapiens GN=NGDN PE=1 SV=7 - [G3V4G1_HUMAN]	2.87114	9.86	3	1	1	1	431386704	142	15.7172	5.60498
O43167-2	Isoform 2 of Zinc finger and BTB domain-containing protein 24 OS=Homo sapiens GN=ZBTB24 - [ZBT24_HUMAN]	2.8681	7.81	2	2	2	2	1.60246e+08	333	37.5968	6.69775
O75940	Survival of motor neuron-related-splicing factor 30 OS=Homo sapiens GN=SMNDC1 PE=1 SV=1 - [SPF30_HUMAN]	2.86106	4.2	1	1	1	1	119159772	238	26.6945	7.23975
Q5F1R6	DnaJ homolog subfamily C member 21 OS=Homo sapiens GN=DNAJC21 PE=1 SV=2 - [DJC21_HUMAN]	2.8241	5.65	3	2	2	2	9.08298e+07	531	61.9893	5.46533
E5RHF4	39S ribosomal protein L15, mitochondrial (Fragment) OS=Homo sapiens GN=MRPL15 PE=1 SV=1 - [E5RHF4_HUMAN]	2.82022	6.57	2	1	1	1	583664900	198	21.9298	10.7847
P55084-2	Isoform 2 of Trifunctional enzyme subunit beta, mitochondrial OS=Homo sapiens GN=HADHB - [ECHB_HUMAN]	2.81744	3.98	6	2	2	2	1.82988e+08	452	48.8482	9.17334
I3L3Q7	Complement component 1 Q subcomponent-binding protein, mitochondrial (Fragment) OS=Homo sapiens GN=C1QBP PE=1 SV=1 - [I3L3Q7_HUMAN]	2.81491	11.3	3	1	1	1	323480480	177	19.9936	4.22119
Q8WVK2	U4/U6.U5 small nuclear ribonucleoprotein 27 kDa protein OS=Homo sapiens GN=SNRNP27 PE=1 SV=1 - [SNR27_HUMAN]	2.81426	10.32	1	1	1	1	1.40133e+08	155	18.8489	11.6196
P83881	60S ribosomal protein L36a OS=Homo sapiens GN=RPL36A PE=1 SV=2 - [RL36A_HUMAN]	2.80789	30.19	7	3	3	3	9.13164e+08	106	12.4328	10.5796
Q14CB8-6	Isoform 6 of Rho GTPase-activating protein 19 OS=Homo sapiens GN=ARHGAP19 - [RHG19_HUMAN]	2.80481	5.81	9	2	2	2	2.3157e+08	465	52.4335	9.29053
Q96G25-3	Isoform 3 of Mediator of RNA polymerase II transcription subunit 8 OS=Homo sapiens GN=MED8 - [MED8_HUMAN]	2.80469	10.61	3	1	1	1	199669491	179	18.9905	9.08545
E9PF06	39S ribosomal protein L3, mitochondrial (Fragment) OS=Homo sapiens GN=MRPL3 PE=1 SV=1 - [E9PF06_HUMAN]	2.79974	7.95	4	1	1	2	1.47277e+08	176	19.5674	9.20264
E9PJK2	Polycomb protein EED OS=Homo sapiens GN=EED PE=1 SV=1 - [E9PJK2_HUMAN]	2.78934	3.88	4	1	1	1	135089913	361	40.6089	6.52197
E9PRR7	Protein FRG1 (Fragment) OS=Homo sapiens GN=FRG1 PE=1 SV=1 - [E9PRR7_HUMAN]	2.77289	25	2	2	2	2	799098519	116	12.5082	5.24951
E9PN91	Elongation factor 1-delta OS=Homo sapiens GN=EEF1D PE=1 SV=1 - [E9PN91_HUMAN]	2.75888	11.32	15	1	1	1	2.76342e+08	106	11.6088	6.80029
Q96RN5-3	Isoform 3 of Mediator of RNA polymerase II transcription subunit 15 OS=Homo sapiens GN=MED15 - [MED15_HUMAN]	2.74251	5.32	14	2	2	2		677	75.8797	9.29053
O95478	Ribosome biogenesis protein NSA2 homolog OS=Homo sapiens GN=NSA2 PE=1 SV=1 - [NSA2_HUMAN]	2.73956	13.08	1	3	3	3	2.33921e+08	260	30.0465	10.272
J3QLU0	ATP-dependent DNA helicase Q5 (Fragment) OS=Homo sapiens GN=RECQL5 PE=1 SV=1 - [J3QLU0_HUMAN]	2.73486	5.26	3	1	1	1	1.05789e+08	190	21.0837	8.32373
Q07666-3	Isoform 3 of KH domain-containing, RNA-binding, signal transduction-associated protein 1 OS=Homo sapiens GN=KHDRBS1 - [KHDR1_HUMAN]	2.72738	17.08	3	2	2	2	3.88796e+08	404	43.9999	7.28369
Q9NX20	39S ribosomal protein L16, mitochondrial OS=Homo sapiens GN=MRPL16 PE=1 SV=1 - [RM16_HUMAN]	2.72599	7.17	1	1	1	1	130994316	251	28.431	10.1255
G3V5Q1	DNA-(apurinic or apyrimidinic site) lyase (Fragment) OS=Homo sapiens GN=APEX1 PE=1 SV=1 - [G3V5Q1_HUMAN]	2.71892	7.02	3	1	1	1	46272041	242	27.1079	8.76318
Q9UPW5-2	Isoform 2 of Cytosolic carboxypeptidase 1 OS=Homo sapiens GN=AGTPBP1 - [CBPC1_HUMAN]	2.71161	1.77	4	2	2	2	93059645	1186	133.779	5.93506
A0A087WX14	Zinc finger CCCH domain-containing protein 13 (Fragment) OS=Homo sapiens GN=ZC3H13 PE=1 SV=1 - [A0A087WX14_HUMAN]	2.70927	11.21	3	1	1	1	3.10921e+08	116	13.3928	8.85107
G3V5S9	rRNA-processing protein FCF1 homolog OS=Homo sapiens GN=FCF1 PE=1 SV=1 - [G3V5S9_HUMAN]	2.68307	7.1	3	1	1	1	130843749	183	21.4772	9.5249
I3L1L6	Putative ATP-dependent RNA helicase DHX33 (Fragment) OS=Homo sapiens GN=DHX33 PE=1 SV=1 - [I3L1L6_HUMAN]	2.67945	1.62	2	1	1	1	1.47956e+08	617	69.3213	8.14795
D6REK2	E3 ubiquitin-protein ligase TRIM41 (Fragment) OS=Homo sapiens GN=TRIM41 PE=1 SV=1 - [D6REK2_HUMAN]	2.67606	6.28	5	1	1	1		191	21.5199	7.40088
Q8TBF4	Zinc finger CCHC-type and RNA-binding motif-containing protein 1 OS=Homo sapiens GN=ZCRB1 PE=1 SV=2 - [ZCRB1_HUMAN]	2.67568	8.76	1	1	1	1	206291644	217	24.5765	8.52881
Q9H5Q4	Dimethyladenosine transferase 2, mitochondrial OS=Homo sapiens GN=TFB2M PE=1 SV=1 - [TFB2M_HUMAN]	2.67482	4.8	1	1	1	1	143141790	396	45.3198	9.18799
O96019-2	Isoform 2 of Actin-like protein 6A OS=Homo sapiens GN=ACTL6A - [ACL6A_HUMAN]	2.66573	2.84	3	1	1	1	5.4967e+07	387	43.2084	6.13818
Q9H9Y6-4	Isoform 4 of DNA-directed RNA polymerase I subunit RPA2 OS=Homo sapiens GN=POLR1B - [RPA2_HUMAN]	2.66376	3.35	6	2	2	2	188744262	924	104.431	7.04932
O75382-4	Isoform 4 of Tripartite motif-containing protein 3 OS=Homo sapiens GN=TRIM3 - [TRIM3_HUMAN]	2.66254	1.76	3	1	1	1	142393696	625	67.6838	8.63135
Q9H307-2	Isoform 2 of Pinin OS=Homo sapiens GN=PNN - [PININ_HUMAN]	2.65822	1.54	2	1	1	1	1.26094e+08	584	66.9652	6.31592
P62857	40S ribosomal protein S28 OS=Homo sapiens GN=RPS28 PE=1 SV=1 - [RS28_HUMAN]	2.65444	17.39	1	1	1	1	3251321125	69	7.8362	10.6968
Q9HAU5	Regulator of nonsense transcripts 2 OS=Homo sapiens GN=UPF2 PE=1 SV=1 - [RENT2_HUMAN]	2.64563	1.81	2	2	2	2	6.38241e+07	1272	147.717	5.69385
A0A087WXM0	Forkhead box protein K2 OS=Homo sapiens GN=FOXK2 PE=1 SV=1 - [A0A087WXM0_HUMAN]	2.64552	3.44	3	1	1	1	1.48347e+08	610	64.2784	9.96436
Q92759	General transcription factor IIH subunit 4 OS=Homo sapiens GN=GTF2H4 PE=2 SV=1 - [TF2H4_HUMAN]	2.62531	3.03	1	1	1	1	187185888	462	52.1533	9.0415
G8JLP4	Meiosis arrest female protein 1 OS=Homo sapiens GN=KIAA0430 PE=1 SV=1 - [G8JLP4_HUMAN]	2.62282	3.17	5	3	3	3	4.46848e+07	1577	174.865	7.28369
Q7L014	Probable ATP-dependent RNA helicase DDX46 OS=Homo sapiens GN=DDX46 PE=1 SV=2 - [DDX46_HUMAN]	2.62035	3.39	4	3	3	3	7.59497e+07	1031	117.29	9.29053
Q52LJ0	Protein FAM98B OS=Homo sapiens GN=FAM98B PE=1 SV=1 - [FA98B_HUMAN]	2.61761	3.33	2	1	1	1		330	37.167	6.29053
Q13595-2	Isoform Short of Transformer-2 protein homolog alpha OS=Homo sapiens GN=TRA2A - [TRA2A_HUMAN]	2.61671	28.32	4	3	3	3	2.56946e+08	113	12.9435	9.979
Q96LA8-2	Isoform 2 of Protein arginine N-methyltransferase 6 OS=Homo sapiens GN=PRMT6 - [ANM6_HUMAN]	2.58085	4.79	2	1	1	1	3.25388e+08	292	32.4882	4.99561
P26358	DNA (cytosine-5)-methyltransferase 1 OS=Homo sapiens GN=DNMT1 PE=1 SV=2 - [DNMT1_HUMAN]	2.57922	1.79	4	2	2	2	6.33408e+07	1616	183.05	7.75244
A0A0A0MSQ2	DNA-binding protein RFX5 (Fragment) OS=Homo sapiens GN=RFX5 PE=1 SV=5 - [A0A0A0MSQ2_HUMAN]	2.57611	4.35	5	1	1	1	28368364	230	25.5509	7.60596
Q8NDT2	Putative RNA-binding protein 15B OS=Homo sapiens GN=RBM15B PE=1 SV=3 - [RB15B_HUMAN]	2.56089	1.24	1	1	1	1	6.65545e+07	890	97.1465	9.84717
H0YAS9	ER membrane protein complex subunit 2 (Fragment) OS=Homo sapiens GN=EMC2 PE=1 SV=1 - [H0YAS9_HUMAN]	2.55626	8.89	2	1	1	1	89556056	135	16.0313	6.80029
H7C355	Echinoderm microtubule-associated protein-like 3 (Fragment) OS=Homo sapiens GN=EML3 PE=1 SV=1 - [H7C355_HUMAN]	2.55037	11.68	4	1	1	1	228040460	137	14.4602	8.68994
Q12904	Aminoacyl tRNA synthase complex-interacting multifunctional protein 1 OS=Homo sapiens GN=AIMP1 PE=1 SV=2 - [AIMP1_HUMAN]	2.54811	3.85	2	1	1	1	76980886	312	34.3311	8.42627
A0A087WX29	TAR DNA-binding protein 43 (Fragment) OS=Homo sapiens GN=TARDBP PE=1 SV=1 - [A0A087WX29_HUMAN]	2.54347	7.41	3	1	1	1	5.77609e+07	243	26.7264	7.76709
S4R3J8	YTH domain-containing family protein 2 (Fragment) OS=Homo sapiens GN=YTHDF2 PE=1 SV=1 - [S4R3J8_HUMAN]	2.54303	8.5	3	1	1	1	1.03391e+08	200	21.0207	4.62744
Q14527-2	Isoform 2 of Helicase-like transcription factor OS=Homo sapiens GN=HLTF - [HLTF_HUMAN]	2.54242	2.03	3	1	1	1	93660536	887	99.8557	8.68994
Q9P0M6	Core histone macro-H2A.2 OS=Homo sapiens GN=H2AFY2 PE=1 SV=3 - [H2AW_HUMAN]	2.52768	3.23	1	1	1	1	1.48708e+08	372	40.0334	9.68604
A0A0U1RR30	Transcriptional repressor p66-beta (Fragment) OS=Homo sapiens GN=GATAD2B PE=1 SV=1 - [A0A0U1RR30_HUMAN]	2.51161	4.94	3	1	1	1	243263162	263	28.7647	9.62744
A0A0R4J2F3	DNA-directed RNA polymerases I and III subunit RPAC2 OS=Homo sapiens GN=POLR1D PE=1 SV=1 - [A0A0R4J2F3_HUMAN]	2.5096	9.48	2	1	1	1	265645357	116	13.2535	6.3667
Q92615	La-related protein 4B OS=Homo sapiens GN=LARP4B PE=1 SV=3 - [LAR4B_HUMAN]	2.50752	2.3	1	1	1	1	278481848	738	80.5026	6.91748
P49848-2	Isoform 2 of Transcription initiation factor TFIID subunit 6 OS=Homo sapiens GN=TAF6 - [TAF6_HUMAN]	2.50333	2.4	4	1	1	1	7.25578e+07	667	71.4953	8.51416
Q9UQ35	Serine/arginine repetitive matrix protein 2 OS=Homo sapiens GN=SRRM2 PE=1 SV=2 - [SRRM2_HUMAN]	2.503	0.47	1	1	1	1	1.79902e+08	2752	299.438	12.0591
Q9BW61	DET1- and DDB1-associated protein 1 OS=Homo sapiens GN=DDA1 PE=1 SV=1 - [DDA1_HUMAN]	2.49313	8.82	1	1	1	1	22150979	102	11.828	8.67529
Q14258	E3 ubiquitin/ISG15 ligase TRIM25 OS=Homo sapiens GN=TRIM25 PE=1 SV=2 - [TRI25_HUMAN]	2.49065	3.97	1	2	2	2	235657414	630	70.9277	8.08936
S4R398	Transportin-1 (Fragment) OS=Homo sapiens GN=TNPO1 PE=1 SV=1 - [S4R398_HUMAN]	2.48451	6.22	5	1	1	1	114810836	193	22.056	5.89697
Q9BRX2	Protein pelota homolog OS=Homo sapiens GN=PELO PE=1 SV=2 - [PELO_HUMAN]	2.48116	2.86	1	1	1	1	107074656	385	43.332	6.34131
Q96MG7	Non-structural maintenance of chromosomes element 3 homolog OS=Homo sapiens GN=NSMCE3 PE=1 SV=1 - [NSE3_HUMAN]	2.48054	3.62	1	1	1	1	1.74471e+08	304	34.2868	9.27588
E9PH82	Protein FAM98A OS=Homo sapiens GN=FAM98A PE=1 SV=1 - [E9PH82_HUMAN]	2.47372	9.29	3	2	2	2	420541147	312	34.4091	8.27979
Q15572-2	Isoform 2 of TATA box-binding protein-associated factor RNA polymerase I subunit C OS=Homo sapiens GN=TAF1C - [TAF1C_HUMAN]	2.47227	2.19	3	1	1	1	117858333	775	84.9313	8.98291
E9PDU5	WD repeat-containing protein 6 OS=Homo sapiens GN=WDR6 PE=1 SV=1 - [E9PDU5_HUMAN]	2.46158	2.62	5	2	2	2	1.14279e+08	1070	116.095	7.13721
P62306	Small nuclear ribonucleoprotein F OS=Homo sapiens GN=SNRPF PE=1 SV=1 - [RUXF_HUMAN]	2.45925	9.3	1	1	1	1	906018048	86	9.71878	4.66553
Q15361	Transcription termination factor 1 OS=Homo sapiens GN=TTF1 PE=1 SV=3 - [TTF1_HUMAN]	2.45485	1.44	1	1	1	1	81701120	905	102.987	9.37842
O43347	RNA-binding protein Musashi homolog 1 OS=Homo sapiens GN=MSI1 PE=1 SV=1 - [MSI1H_HUMAN]	2.44854	4.7	1	1	1	1	76407166	362	39.0993	7.85498
D6RDY6	Signal recognition particle subunit SRP72 (Fragment) OS=Homo sapiens GN=SRP72 PE=1 SV=2 - [D6RDY6_HUMAN]	2.44693	3.64	2	1	1	1	152268768	357	39.6396	6.7417
Q8N567	Zinc finger CCHC domain-containing protein 9 OS=Homo sapiens GN=ZCCHC9 PE=2 SV=2 - [ZCHC9_HUMAN]	2.43041	4.43	1	1	1	1	2.14627e+08	271	30.4572	9.17334
P17480-2	Isoform UBF2 of Nucleolar transcription factor 1 OS=Homo sapiens GN=UBTF - [UBF1_HUMAN]	2.42722	1.65	3	1	1	1	368613088	727	84.8838	5.5542
Q96CB9-4	Isoform 4 of 5-methylcytosine rRNA methyltransferase NSUN4 OS=Homo sapiens GN=NSUN4 - [NSUN4_HUMAN]	2.41596	3.28	2	1	1	1	355757934	335	37.3498	6.52197
A0A075B746	28S ribosomal protein S21, mitochondrial OS=Homo sapiens GN=MRPS21 PE=1 SV=1 - [A0A075B746_HUMAN]	2.40865	16.09	2	1	1	1	81913304	87	10.6814	9.92041
X6RLP6	RNA-binding protein 40 (Fragment) OS=Homo sapiens GN=RNPC3 PE=1 SV=1 - [X6RLP6_HUMAN]	2.4048	8.65	3	1	1	1	251455840	185	20.3517	8.77783
Q9BRX5	DNA replication complex GINS protein PSF3 OS=Homo sapiens GN=GINS3 PE=1 SV=1 - [PSF3_HUMAN]	2.40386	7.87	3	2	2	2	7.16794e+07	216	24.5192	5.33838
Q7Z417	Nuclear fragile X mental retardation-interacting protein 2 OS=Homo sapiens GN=NUFIP2 PE=1 SV=1 - [NUFP2_HUMAN]	2.39609	1.58	1	1	1	1	1.03252e+08	695	76.0747	8.70459
I3L4Y2	Myc-associated zinc finger protein (Fragment) OS=Homo sapiens GN=MAZ PE=1 SV=7 - [I3L4Y2_HUMAN]	2.39516	11.39	3	1	1	1	2.86614e+08	79	8.59425	8.66064
Q9NXX6-2	Isoform 2 of Non-structural maintenance of chromosomes element 4 homolog A OS=Homo sapiens GN=NSMCE4A - [NSE4A_HUMAN]	2.3787	3.16	3	1	1	1	6.66351e+07	316	35.8368	5.75732
A0A087WVT9	Nucleoside diphosphate kinase OS=Homo sapiens GN=NME4 PE=1 SV=1 - [A0A087WVT9_HUMAN]	2.37852	7.84	5	1	1	1	59215312	153	16.7726	10.9312
Q7L2J0	7SK snRNA methylphosphate capping enzyme OS=Homo sapiens GN=MEPCE PE=1 SV=1 - [MEPCE_HUMAN]	2.37818	3.48	1	1	1	1	202462680	689	74.3096	9.56885
Q13123	Protein Red OS=Homo sapiens GN=IK PE=1 SV=3 - [RED_HUMAN]	2.37255	4.67	4	3	3	3	2.89649e+08	557	65.5618	6.63916
Q9UBD5-3	Isoform 3 of Origin recognition complex subunit 3 OS=Homo sapiens GN=ORC3 - [ORC3_HUMAN]	2.35455	4.93	3	2	2	2	4.17614e+07	568	65.8862	7.62061
E7ETU5	RNA-binding motif, single-stranded-interacting protein 1 OS=Homo sapiens GN=RBMS1 PE=1 SV=1 - [E7ETU5_HUMAN]	2.35449	4.05	4	1	1	1	9.05186e+08	370	40.1216	8.11865
A0A0A0MRY1	Structural maintenance of chromosomes protein 6 (Fragment) OS=Homo sapiens GN=SMC6 PE=1 SV=5 - [A0A0A0MRY1_HUMAN]	2.35405	2.47	4	1	1	1	3.02084e+07	446	50.9719	6.68311
E9PCS8	Metastasis-associated protein MTA3 OS=Homo sapiens GN=MTA3 PE=1 SV=1 - [E9PCS8_HUMAN]	2.35385	5.36	11	1	2	2	368345810	392	44.4573	5.5542
Q9UQ84-4	Isoform 2 of Exonuclease 1 OS=Homo sapiens GN=EXO1 - [EXO1_HUMAN]	2.35351	1.37	2	1	1	1	1.04675e+08	803	89.1751	8.42627
H0Y9L2	SLAIN motif-containing protein 2 (Fragment) OS=Homo sapiens GN=SLAIN2 PE=1 SV=1 - [H0Y9L2_HUMAN]	2.34694	6.51	3	1	1	1	95258328	169	17.6402	12.396
H0Y6U5	Condensin-2 complex subunit G2 (Fragment) OS=Homo sapiens GN=NCAPG2 PE=1 SV=1 - [H0Y6U5_HUMAN]	2.34603	1.11	3	1	1	1	94058764	898	102.847	7.57666
A0A0C4DG79	Constitutive coactivator of PPAR-gamma-like protein 1 (Fragment) OS=Homo sapiens GN=FAM120A PE=1 SV=1 - [A0A0C4DG79_HUMAN]	2.33274	2.63	4	1	1	1	8.82749e+07	494	54.1587	9.33447
H7C444	Interferon-related developmental regulator 2 (Fragment) OS=Homo sapiens GN=IFRD2 PE=1 SV=1 - [H7C444_HUMAN]	2.33142	5.29	4	1	1	1	201568248	170	17.5412	6.49365
C9JWC4	Holliday junction recognition protein (Fragment) OS=Homo sapiens GN=HJURP PE=1 SV=1 - [C9JWC4_HUMAN]	2.32524	2.46	4	1	1	1	87549817	570	64.2377	9.72998
D6RAW1	General transcription factor IIH subunit 2 OS=Homo sapiens GN=GTF2H2C PE=4 SV=1 - [D6RAW1_HUMAN]	2.32328	17.65	8	1	1	1	175356448	51	6.19207	5.45264
Q14680-3	Isoform 3 of Maternal embryonic leucine zipper kinase OS=Homo sapiens GN=MELK - [MELK_HUMAN]	2.32269	2.41	8	1	1	1	1.78983e+08	457	52.4941	9.31982
B1AN62	Nicotinamide/nicotinic acid mononucleotide adenylyltransferase 1 OS=Homo sapiens GN=NMNAT1 PE=1 SV=1 - [B1AN62_HUMAN]	2.31609	6.88	2	1	1	1	87300760	160	18.2994	8.89502
H0YDK3	Crossover junction endonuclease MUS81 (Fragment) OS=Homo sapiens GN=MUS81 PE=1 SV=1 - [H0YDK3_HUMAN]	2.31492	5.19	5	1	1	1		231	24.815	7.97217
P01833	Polymeric immunoglobulin receptor OS=Homo sapiens GN=PIGR PE=1 SV=4 - [PIGR_HUMAN]	2.30251	1.57	1	1	1	1	666577887	764	83.2317	5.74463
Q86UT8	Coiled-coil domain-containing protein 84 OS=Homo sapiens GN=CCDC84 PE=2 SV=1 - [CCD84_HUMAN]	2.29899	3.31	1	1	1	1	5.94136e+07	332	37.9499	8.22119
H0YM64	Isocitrate dehydrogenase [NAD] subunit alpha, mitochondrial (Fragment) OS=Homo sapiens GN=IDH3A PE=1 SV=1 - [H0YM64_HUMAN]	2.28903	17.39	5	1	1	1		46	5.15862	9.24658
P24928-2	Isoform 2 of DNA-directed RNA polymerase II subunit RPB1 OS=Homo sapiens GN=POLR2A - [RPB1_HUMAN]	2.28312	4.06	4	1	1	1	127943820	566	63.5998	9.12939
H0Y3K4	RNA-binding protein 33 (Fragment) OS=Homo sapiens GN=RBM33 PE=1 SV=1 - [H0Y3K4_HUMAN]	2.2632	2.09	2	1	1	1	207049679	909	100.293	10.8286
I3L362	Methyltransferase-like protein 16 OS=Homo sapiens GN=METTL16 PE=1 SV=1 - [I3L362_HUMAN]	2.26249	14.29	5	2	2	2	68739225	168	18.9678	8.54346
Q9UGR2-2	Isoform 2 of Zinc finger CCCH domain-containing protein 7B OS=Homo sapiens GN=ZC3H7B - [Z3H7B_HUMAN]	2.25922	1.02	2	1	1	1	5.6951e+07	977	109.788	7.25439
Q9Y230-2	Isoform 2 of RuvB-like 2 OS=Homo sapiens GN=RUVBL2 - [RUVB2_HUMAN]	2.25141	2.39	2	1	1	1	2.07085e+08	418	46.277	5.43994
F8WAA7	Integrator complex subunit 4 OS=Homo sapiens GN=INTS4 PE=1 SV=1 - [F8WAA7_HUMAN]	2.24623	7.58	3	1	1	1	22558718	132	14.8969	8.55811
H0YIC4	Citrate synthase (Fragment) OS=Homo sapiens GN=CS PE=1 SV=1 - [H0YIC4_HUMAN]	2.24402	8.94	4	1	1	1	2.26433e+08	123	14.1144	9.56885
Q96HR3-2	Isoform 2 of Mediator of RNA polymerase II transcription subunit 30 OS=Homo sapiens GN=MED30 - [MED30_HUMAN]	2.2439	6.29	2	1	1	1	8.22548e+07	143	16.2683	9.20264
O60216	Double-strand-break repair protein rad21 homolog OS=Homo sapiens GN=RAD21 PE=1 SV=2 - [RAD21_HUMAN]	2.23738	2.06	1	1	1	1	198986396	631	71.6447	4.65283
C9JXK0	Lamin-B receptor (Fragment) OS=Homo sapiens GN=LBR PE=1 SV=1 - [C9JXK0_HUMAN]	2.23579	7.04	2	1	1	1	7.08996e+07	213	24.2696	9.86182
Q9NX70-2	Isoform 2 of Mediator of RNA polymerase II transcription subunit 29 OS=Homo sapiens GN=MED29 - [MED29_HUMAN]	2.22754	8.67	4	1	1	1	135352739	196	21.3487	8.27979
A0A087WZH7	Myristoylated alanine-rich C-kinase substrate OS=Homo sapiens GN=MARCKS PE=1 SV=1 - [A0A087WZH7_HUMAN]	2.22678	5.76	2	1	1	1		330	31.5771	4.71631
Q9H8G2	Caspase activity and apoptosis inhibitor 1 OS=Homo sapiens GN=CAAP1 PE=1 SV=2 - [CAAP1_HUMAN]	2.22061	4.43	1	1	1	1	526003488	361	38.3438	4.71631
Q86UK0-2	Isoform 2 of ATP-binding cassette sub-family A member 12 OS=Homo sapiens GN=ABCA12 - [ABCAC_HUMAN]	2.21187	0.4	2	1	1	1	149212525	2277	256.795	7.48877
P62987	Ubiquitin-60S ribosomal protein L40 OS=Homo sapiens GN=UBA52 PE=1 SV=2 - [RL40_HUMAN]	2.19867	20.31	20	1	2	2	1.2459e+09	128	14.719	9.83252
O60563-2	Isoform 2 of Cyclin-T1 OS=Homo sapiens GN=CCNT1 - [CCNT1_HUMAN]	2.19864	8.7	2	1	1	1	103701588	184	21.1928	7.57666
P62310	U6 snRNA-associated Sm-like protein LSm3 OS=Homo sapiens GN=LSM3 PE=1 SV=2 - [LSM3_HUMAN]	2.1976	11.76	1	1	1	1	350666088	102	11.838	4.70361
A0A087WWN7	Bromodomain adjacent to zinc finger domain protein 1A (Fragment) OS=Homo sapiens GN=BAZ1A PE=1 SV=1 - [A0A087WWN7_HUMAN]	2.19133	5.05	3	1	1	1	5.35004e+07	218	25.0806	5.63037
Q96L73-2	Isoform 2 of Histone-lysine N-methyltransferase, H3 lysine-36 and H4 lysine-20 specific OS=Homo sapiens GN=NSD1 - [NSD1_HUMAN]	2.1898	0.49	3	1	1	1	105440006	2427	267.171	8.51416
Q8N8D1	Programmed cell death protein 7 OS=Homo sapiens GN=PDCD7 PE=1 SV=1 - [PDCD7_HUMAN]	2.1876	2.89	1	1	1	1	236768284	485	54.6662	9.94971
Q8IWX8	Calcium homeostasis endoplasmic reticulum protein OS=Homo sapiens GN=CHERP PE=1 SV=3 - [CHERP_HUMAN]	2.1833	6.44	2	5	5	5	3.98457e+08	916	103.637	9.0415
P55769	NHP2-like protein 1 OS=Homo sapiens GN=SNU13 PE=1 SV=3 - [NH2L1_HUMAN]	2.1811	9.38	2	1	1	1	515636056	128	14.1646	8.45557
M0QZG7	U1 small nuclear ribonucleoprotein A (Fragment) OS=Homo sapiens GN=SNRPA PE=1 SV=1 - [M0QZG7_HUMAN]	2.17949	27.72	7	3	4	4	6.9204e+08	184	20.1232	9.87646
Q9HAU0-3	Isoform 3 of Pleckstrin homology domain-containing family A member 5 OS=Homo sapiens GN=PLEKHA5 - [PKHA5_HUMAN]	2.17521	1.54	9	1	1	1	9.76184e+07	650	73.8632	9.51025
P46063	ATP-dependent DNA helicase Q1 OS=Homo sapiens GN=RECQL PE=1 SV=3 - [RECQ1_HUMAN]	2.16311	4.01	1	2	2	2	52799161	649	73.41	7.88428
O94842-3	Isoform 3 of TOX high mobility group box family member 4 OS=Homo sapiens GN=TOX4 - [TOX4_HUMAN]	2.15408	5.04	10	2	2	2	2.43004e+08	595	63.5549	5.12256
Q8N3C0	Activating signal cointegrator 1 complex subunit 3 OS=Homo sapiens GN=ASCC3 PE=1 SV=3 - [ASCC3_HUMAN]	2.1531	1.04	1	2	2	2	2.56959e+08	2202	251.301	7.09326
H7C170	Probable 18S rRNA (guanine-N(7))-methyltransferase (Fragment) OS=Homo sapiens GN=WBSCR22 PE=1 SV=1 - [H7C170_HUMAN]	2.14433	17.19	3	1	1	1	223528642	128	13.6307	5.14795
P47897-2	Isoform 2 of Glutamine--tRNA ligase OS=Homo sapiens GN=QARS - [SYQ_HUMAN]	2.14292	3.14	10	2	2	2	104477892	764	86.5242	7.04932
M0QXG9	BRISC and BRCA1-A complex member 1 OS=Homo sapiens GN=BABAM1 PE=1 SV=2 - [M0QXG9_HUMAN]	2.13786	10.19	10	1	1	1	5.46242e+07	108	11.5384	4.33545
H3BTN9	Methionyl-tRNA formyltransferase, mitochondrial (Fragment) OS=Homo sapiens GN=MTFMT PE=1 SV=1 - [H3BTN9_HUMAN]	2.13228	8.21	3	1	1	1	3.10432e+08	134	15.267	9.24658
Q8TAV0-5	Isoform 5 of Protein FAM76A OS=Homo sapiens GN=FAM76A - [FA76A_HUMAN]	2.1313	6.17	6	1	1	1		227	25.9362	9.17334
K7EQV2	Ribonuclease P protein subunit p29 (Fragment) OS=Homo sapiens GN=POP4 PE=1 SV=1 - [K7EQV2_HUMAN]	2.13016	6	3	1	1	1	261682660	150	17.4183	10.3306
F8W705	RANBP2-like and GRIP domain-containing protein 8 OS=Homo sapiens GN=RGPD8 PE=1 SV=1 - [F8W705_HUMAN]	2.12598	1.22	9	1	1	1	61953048	904	103.279	7.26904
F5H895	Dolichyl-diphosphooligosaccharide--protein glycosyltransferase subunit DAD1 OS=Homo sapiens GN=DAD1 PE=1 SV=1 - [F5H895_HUMAN]	2.12444	18.46	4	1	1	1	2.26373e+07	65	7.28382	6.50732
O15446	DNA-directed RNA polymerase I subunit RPA34 OS=Homo sapiens GN=CD3EAP PE=1 SV=1 - [RPA34_HUMAN]	2.1219	8.24	2	2	2	3	7.67332e+08	510	54.9514	8.51416
Q9NV31	U3 small nucleolar ribonucleoprotein protein IMP3 OS=Homo sapiens GN=IMP3 PE=1 SV=1 - [IMP3_HUMAN]	2.12114	8.15	1	1	1	1	1293516392	184	21.8366	9.49561
X6RFN3	E3 ubiquitin-protein ligase RING2 (Fragment) OS=Homo sapiens GN=RNF2 PE=1 SV=2 - [X6RFN3_HUMAN]	2.11506	5.71	4	1	1	1	4.91586e+08	245	27.2603	6.34131
O14578-3	Isoform 3 of Citron Rho-interacting kinase OS=Homo sapiens GN=CIT - [CTRO_HUMAN]	2.11379	0.52	4	1	1	1	4.78912e+07	1544	176.924	6.58057
O94992	Protein HEXIM1 OS=Homo sapiens GN=HEXIM1 PE=1 SV=1 - [HEXI1_HUMAN]	2.10094	4.74	1	1	1	1	168717460	359	40.5985	4.89404
Q15291-2	Isoform 2 of Retinoblastoma-binding protein 5 OS=Homo sapiens GN=RBBP5 - [RBBP5_HUMAN]	2.09295	1.8	2	1	1	1	2.19868e+08	500	55.0374	4.95752
H0YAV8	DNA polymerase beta (Fragment) OS=Homo sapiens GN=POLB PE=1 SV=1 - [H0YAV8_HUMAN]	2.0885	10.38	4	1	1	1	122460915	106	11.7619	6.91748
R4GNA2	Ankyrin repeat domain-containing protein 30A OS=Homo sapiens GN=ANKRD30A PE=1 SV=1 - [R4GNA2_HUMAN]	2.08441	0.52	3	1	1	1	4.44207e+09	1341	152.578	6.32861
Q9ULR0	Pre-mRNA-splicing factor ISY1 homolog OS=Homo sapiens GN=ISY1 PE=1 SV=3 - [ISY1_HUMAN]	2.07838	5.26	3	1	1	1	1.62794e+08	285	32.9719	5.17334
Q9UDY2-5	Isoform A3 of Tight junction protein ZO-2 OS=Homo sapiens GN=TJP2 - [ZO2_HUMAN]	2.07807	0.7	7	1	1	1	103786376	993	111.594	7.45947
Q92610	Zinc finger protein 592 OS=Homo sapiens GN=ZNF592 PE=1 SV=2 - [ZN592_HUMAN]	2.07565	1.03	1	1	1	1	176013660	1267	137.441	7.84033
P46821	Microtubule-associated protein 1B OS=Homo sapiens GN=MAP1B PE=1 SV=2 - [MAP1B_HUMAN]	2.07126	1.7	4	3	3	3	174202603	2468	270.468	4.80518
O75367-2	Isoform 1 of Core histone macro-H2A.1 OS=Homo sapiens GN=H2AFY - [H2AY_HUMAN]	2.06649	7.86	5	2	2	2	123293997	369	39.1592	9.83252
E9PDR5	Inhibitor of Bruton tyrosine kinase OS=Homo sapiens GN=IBTK PE=1 SV=1 - [E9PDR5_HUMAN]	2.06449	1.82	4	1	1	1	50189282	1152	127.155	8.104
Q8IV48	3'-5' exoribonuclease 1 OS=Homo sapiens GN=ERI1 PE=1 SV=3 - [ERI1_HUMAN]	2.05443	2.87	1	1	1	1	764484826	349	40.0382	6.69775
F5H606	RNA-binding protein 7 OS=Homo sapiens GN=RBM7 PE=1 SV=1 - [F5H606_HUMAN]	2.04923	14.63	6	1	1	1		123	13.6954	9.46631
F8VPF3	Myosin light polypeptide 6 (Fragment) OS=Homo sapiens GN=MYL6 PE=1 SV=1 - [F8VPF3_HUMAN]	2.04405	10	10	1	1	1	410479108	130	14.4268	4.51318
Q9P2I0	Cleavage and polyadenylation specificity factor subunit 2 OS=Homo sapiens GN=CPSF2 PE=1 SV=2 - [CPSF2_HUMAN]	2.04151	1.92	1	1	1	1	442054182	782	88.4307	5.10986
G3V220	Transcription elongation regulator 1 OS=Homo sapiens GN=TCERG1 PE=1 SV=1 - [G3V220_HUMAN]	2.04107	1.84	3	2	2	2	8.45611e+07	1032	116.094	8.45557
Q9NVU0-3	Isoform 3 of DNA-directed RNA polymerase III subunit RPC5 OS=Homo sapiens GN=POLR3E - [RPC5_HUMAN]	2.03512	2.45	6	1	1	1	32950089	654	73.0931	6.7124
E5RGE1	14-3-3 protein zeta/delta (Fragment) OS=Homo sapiens GN=YWHAZ PE=1 SV=7 - [E5RGE1_HUMAN]	2.0328	26.92	7	1	1	1	45121810	52	5.85886	4.77979
P14868-2	Isoform 2 of Aspartate--tRNA ligase, cytoplasmic OS=Homo sapiens GN=DARS - [SYDC_HUMAN]	2.02495	8.98	3	3	3	3	6.53598e+07	401	45.7421	5.70654
A6NHR9-3	Isoform 3 of Structural maintenance of chromosomes flexible hinge domain-containing protein 1 OS=Homo sapiens GN=SMCHD1 - [SMHD1_HUMAN]	2.01933	1.71	4	1	1	1	5.97915e+07	762	85.9104	6.69775
Q6P1L8	39S ribosomal protein L14, mitochondrial OS=Homo sapiens GN=MRPL14 PE=1 SV=1 - [RM14_HUMAN]	2.01867	6.9	1	1	1	1	56065719	145	15.9374	10.2427
Q9BYK8-2	Isoform 2 of Helicase with zinc finger domain 2 OS=Homo sapiens GN=HELZ2 - [HELZ2_HUMAN]	2.01548	0.82	3	1	1	1	2.56326e+07	2080	231.524	7.69385
Q9H4H8-2	Isoform 2 of Protein FAM83D OS=Homo sapiens GN=FAM83D - [FA83D_HUMAN]	2.01511	1.58	3	1	1	1	8.82312e+07	569	62.5574	6.30322
Q7L7X3	Serine/threonine-protein kinase TAO1 OS=Homo sapiens GN=TAOK1 PE=1 SV=1 - [TAOK1_HUMAN]	2.01465	1.5	1	1	1	1	5.6406e+07	1001	115.997	7.6499
Q8N5L8	Ribonuclease P protein subunit p25-like protein OS=Homo sapiens GN=RPP25L PE=1 SV=1 - [RP25L_HUMAN]	2.01066	5.52	1	1	1	1	7.10026e+07	163	17.6202	10.3013
A0A087X0K5	Zinc finger CCHC domain-containing protein 4 OS=Homo sapiens GN=ZCCHC4 PE=1 SV=1 - [A0A087X0K5_HUMAN]	2.0085	7.09	4	1	1	1	274742342	127	14.7243	8.07471
Q6NZY4	Zinc finger CCHC domain-containing protein 8 OS=Homo sapiens GN=ZCCHC8 PE=1 SV=2 - [ZCHC8_HUMAN]	2.00704	4.24	2	2	2	2	270959318	707	78.5285	4.86865
O00488	Zinc finger protein 593 OS=Homo sapiens GN=ZNF593 PE=1 SV=2 - [ZN593_HUMAN]	2.00662	17.16	2	2	2	2	2.75463e+08	134	15.1897	9.81787
P46736-4	Isoform 4 of Lys-63-specific deubiquitinase BRCC36 OS=Homo sapiens GN=BRCC3 - [BRCC3_HUMAN]	2.00393	12.87	8	2	2	2	8.73876e+07	202	23.4426	6.11279
Q8N573-6	Isoform 6 of Oxidation resistance protein 1 OS=Homo sapiens GN=OXR1 - [OXR1_HUMAN]	2.00032	5.1	6	1	1	1	3.40854e+08	294	33.7528	6.69775
E7EUT5	Glyceraldehyde-3-phosphate dehydrogenase OS=Homo sapiens GN=GAPDH PE=1 SV=1 - [E7EUT5_HUMAN]	1.99863	6.54	3	1	1	1	4.22919e+07	260	27.8531	6.94678
Q969H6-2	Isoform 2 of Ribonuclease P/MRP protein subunit POP5 OS=Homo sapiens GN=POP5 - [POP5_HUMAN]	1.9819	10.62	2	1	1	1	330725740	113	12.8174	5.30029
Q15061	WD repeat-containing protein 43 OS=Homo sapiens GN=WDR43 PE=1 SV=3 - [WDR43_HUMAN]	1.97964	6.06	3	3	3	3	3.96614e+08	677	74.8434	5.56689
H7C4H8	Histone RNA hairpin-binding protein (Fragment) OS=Homo sapiens GN=SLBP PE=1 SV=1 - [H7C4H8_HUMAN]	1.96614	4.3	6	1	1	1	2.79821e+08	186	21.3279	10.1108
A0A087X1F4	Mediator of RNA polymerase II transcription subunit 20 OS=Homo sapiens GN=MED20 PE=1 SV=1 - [A0A087X1F4_HUMAN]	1.96579	4.74	2	1	1	1	93546698	211	23.0884	6.50732
Q9UJX3-2	Isoform 2 of Anaphase-promoting complex subunit 7 OS=Homo sapiens GN=ANAPC7 - [APC7_HUMAN]	1.95651	6.33	2	2	2	2	212386945	537	59.9641	8.41162
O75127	Pentatricopeptide repeat-containing protein 1, mitochondrial OS=Homo sapiens GN=PTCD1 PE=1 SV=2 - [PTCD1_HUMAN]	1.95264	1.86	2	1	1	1	96344062	700	78.8058	8.5874
O95292	Vesicle-associated membrane protein-associated protein B/C OS=Homo sapiens GN=VAPB PE=1 SV=3 - [VAPB_HUMAN]	1.94679	5.35	1	1	1	1	86523015	243	27.2111	7.29834
D6RAN8	39S ribosomal protein L27, mitochondrial OS=Homo sapiens GN=MRPL27 PE=1 SV=1 - [D6RAN8_HUMAN]	1.94413	10.75	3	1	1	1		93	10.4676	9.53955
Q9NW07	Zinc finger protein 358 OS=Homo sapiens GN=ZNF358 PE=1 SV=2 - [ZN358_HUMAN]	1.91726	2.29	1	1	1	1	69015321	568	59.2498	6.59521
J3QT28	Mitotic checkpoint protein BUB3 (Fragment) OS=Homo sapiens GN=BUB3 PE=1 SV=1 - [J3QT28_HUMAN]	1.91124	2.52	3	1	1	1	312459638	278	31.6837	8.1626
Q8WYA6-3	Isoform 3 of Beta-catenin-like protein 1 OS=Homo sapiens GN=CTNNBL1 - [CTBL1_HUMAN]	1.91104	2.57	5	1	1	1	5.41438e+07	311	36.0795	6.69775
H0YJH7	Lamina-associated polypeptide 2, isoforms beta/gamma (Fragment) OS=Homo sapiens GN=TMPO PE=1 SV=1 - [H0YJH7_HUMAN]	1.88729	12.24	6	2	2	2	7.02152e+07	237	26.8501	9.30518
Q9ULX6-2	Isoform 2 of A-kinase anchor protein 8-like OS=Homo sapiens GN=AKAP8L - [AKP8L_HUMAN]	1.87866	5.47	3	3	3	4	1.50452e+08	585	65.1889	5.09717
E7ERY9	Calcium-transporting ATPase OS=Homo sapiens GN=ATP2B1 PE=1 SV=2 - [E7ERY9_HUMAN]	1.87818	0.93	32	1	1	2	822615720	963	106.789	6.87354
J3QKV1	Nucleolar protein 11 (Fragment) OS=Homo sapiens GN=NOL11 PE=1 SV=1 - [J3QKV1_HUMAN]	1.87599	8.24	2	1	1	1	118860402	85	9.6699	7.34229
C9JRH2	Regulator of chromosome condensation (Fragment) OS=Homo sapiens GN=RCC1 PE=1 SV=1 - [C9JRH2_HUMAN]	1.87363	3.48	7	1	1	1	6.14024e+07	230	24.4496	7.41553
Q96GJ1-3	Isoform 3 of tRNA (uracil(54)-C(5))-methyltransferase homolog OS=Homo sapiens GN=TRMT2B - [TRM2_HUMAN]	1.87213	2.18	3	1	1	1	65224374	459	51.4526	8.52881
Q8NDF8	Non-canonical poly(A) RNA polymerase PAPD5 OS=Homo sapiens GN=PAPD5 PE=1 SV=2 - [PAPD5_HUMAN]	1.87028	4.9	6	2	2	2	1.41318e+08	572	63.2278	8.98291
P0C7P4	Putative cytochrome b-c1 complex subunit Rieske-like protein 1 OS=Homo sapiens GN=UQCRFS1P1 PE=5 SV=1 - [UCRIL_HUMAN]	1.86311	4.95	1	1	1	4	587134419	283	30.7961	8.86572
B0QYA4	Eukaryotic translation initiation factor 3 subunit D (Fragment) OS=Homo sapiens GN=EIF3D PE=1 SV=2 - [B0QYA4_HUMAN]	1.85784	14.29	5	2	2	2	8.46833e+07	105	11.8751	9.37842
Q8IY18	Structural maintenance of chromosomes protein 5 OS=Homo sapiens GN=SMC5 PE=1 SV=2 - [SMC5_HUMAN]	1.84458	0.91	1	1	1	1	195419800	1101	128.726	8.38232
X6RLL4	Ribonuclease P protein subunit p40 OS=Homo sapiens GN=RPP40 PE=1 SV=1 - [X6RLL4_HUMAN]	1.84377	21.45	5	3	3	3	4.13473e+08	303	34.6542	5.60498
Q9H3S7	Tyrosine-protein phosphatase non-receptor type 23 OS=Homo sapiens GN=PTPN23 PE=1 SV=1 - [PTN23_HUMAN]	1.84055	0.43	1	1	1	1	2.01207e+08	1636	178.861	6.91748
A0A0U1RQN0	ELKS/Rab6-interacting/CAST family member 1 (Fragment) OS=Homo sapiens GN=ERC1 PE=1 SV=1 - [A0A0U1RQN0_HUMAN]	1.82868	2.11	17	1	1	1	1.76607e+08	285	33.343	5.60498
J3KS39	Protein flightless-1 homolog OS=Homo sapiens GN=FLII PE=1 SV=1 - [J3KS39_HUMAN]	1.8251	19.61	4	1	1	1		51	5.22562	5.021
Q5VT25-3	Isoform 3 of Serine/threonine-protein kinase MRCK alpha OS=Homo sapiens GN=CDC42BPA - [MRCKA_HUMAN]	1.81758	0.92	7	1	1	1	210168739	1638	185.996	6.32861
A0A075B7D9	TATA-binding protein-associated factor 2N OS=Homo sapiens GN=TAF15 PE=1 SV=1 - [A0A075B7D9_HUMAN]	1.81711	5.12	3	1	2	2	8.99716e+07	449	48.8094	5.08447
Q15459	Splicing factor 3A subunit 1 OS=Homo sapiens GN=SF3A1 PE=1 SV=1 - [SF3A1_HUMAN]	1.78915	1.64	1	1	1	1	243285100	793	88.8305	5.22412
A2IDA3	DNA-3-methyladenine glycosylase (Fragment) OS=Homo sapiens GN=MPG PE=1 SV=1 - [A2IDA3_HUMAN]	1.78328	5.98	5	1	1	1	4.18137e+08	251	27.2779	9.02686
H9KVB6	Ubiquitin carboxyl-terminal hydrolase 16 (Fragment) OS=Homo sapiens GN=USP16 PE=1 SV=1 - [H9KVB6_HUMAN]	1.78167	14.95	4	1	1	1	129948059	107	12.1721	8.17725
Q6IQ21	Zinc finger protein 770 OS=Homo sapiens GN=ZNF770 PE=2 SV=1 - [ZN770_HUMAN]	1.78144	2.32	1	1	1	1	39350872	691	79.9554	9.5542
F8VVM2	Phosphate carrier protein, mitochondrial OS=Homo sapiens GN=SLC25A3 PE=1 SV=1 - [F8VVM2_HUMAN]	1.77197	3.7	3	1	1	1	2.57052e+08	324	36.1376	9.26123
J3KSZ6	Telomeric repeat-binding factor 2 (Fragment) OS=Homo sapiens GN=TERF2 PE=1 SV=1 - [J3KSZ6_HUMAN]	1.76992	20.83	5	2	2	2	193980024	144	15.456	9.5835
Q9NWU5	39S ribosomal protein L22, mitochondrial OS=Homo sapiens GN=MRPL22 PE=1 SV=1 - [RM22_HUMAN]	1.76594	9.22	7	2	2	2	1.12116e+08	206	23.6256	9.93506
K7EP06	mRNA cap guanine-N7 methyltransferase OS=Homo sapiens GN=RNMT PE=1 SV=1 - [K7EP06_HUMAN]	1.76576	3.36	3	1	1	1	78484889	298	34.8164	7.50342
P17098	Zinc finger protein 8 OS=Homo sapiens GN=ZNF8 PE=2 SV=2 - [ZNF8_HUMAN]	1.76543	1.57	1	1	1	1		575	64.9295	7.38623
Q93008-1	Isoform 2 of Probable ubiquitin carboxyl-terminal hydrolase FAF-X OS=Homo sapiens GN=USP9X - [USP9X_HUMAN]	1.76103	0.78	20	1	2	2	1.28238e+08	2554	290.278	5.79541
Q9BWJ5	Splicing factor 3B subunit 5 OS=Homo sapiens GN=SF3B5 PE=1 SV=1 - [SF3B5_HUMAN]	1.75774	32.56	1	2	2	2	113016486	86	10.1288	6.354
Q5T2Z1	Proline/serine-rich coiled-coil protein 1 (Fragment) OS=Homo sapiens GN=PSRC1 PE=1 SV=7 - [Q5T2Z1_HUMAN]	1.7556	12.07	6	2	2	2	7.85139e+07	232	25.0351	9.77393
A0A087WZ30	ATP-dependent DNA helicase Q4 OS=Homo sapiens GN=RECQL4 PE=1 SV=1 - [A0A087WZ30_HUMAN]	1.74593	2.15	2	2	2	2	3.78746e+07	1208	132.983	8.08936
X6R9C8	Centromere protein P OS=Homo sapiens GN=CENPP PE=1 SV=1 - [X6R9C8_HUMAN]	1.73819	9.8	3	1	1	1	1.48899e+08	102	11.2849	5.0083
H7C2X7	Large subunit GTPase 1 homolog (Fragment) OS=Homo sapiens GN=LSG1 PE=1 SV=1 - [H7C2X7_HUMAN]	1.73431	2.81	2	1	1	1	1.06732e+08	285	32.0252	5.19873
P24534	Elongation factor 1-beta OS=Homo sapiens GN=EEF1B2 PE=1 SV=3 - [EF1B_HUMAN]	1.73234	4	1	1	1	1	337100548	225	24.7483	4.66553
S4R3B5	Protein transport protein Sec61 subunit beta OS=Homo sapiens GN=SEC61B PE=1 SV=1 - [S4R3B5_HUMAN]	1.73171	23.81	2	1	1	1		42	4.87056	9.53955
Q96MH2	Protein HEXIM2 OS=Homo sapiens GN=HEXIM2 PE=1 SV=1 - [HEXI2_HUMAN]	1.72909	4.9	1	1	1	1	1.89375e+07	286	32.3986	6.55127
A0A0A0MRF4	39S ribosomal protein L19, mitochondrial OS=Homo sapiens GN=MRPL19 PE=1 SV=1 - [A0A0A0MRF4_HUMAN]	1.72097	5.2	2	1	1	1	1.3262e+08	173	19.1192	10.4331
Q8TER5-2	Isoform 2 of Rho guanine nucleotide exchange factor 40 OS=Homo sapiens GN=ARHGEF40 - [ARH40_HUMAN]	1.71921	0.99	4	1	1	1	183690220	805	88.7029	8.32373
F5H8D7	DNA repair protein XRCC1 OS=Homo sapiens GN=XRCC1 PE=1 SV=2 - [F5H8D7_HUMAN]	1.71787	1.66	2	1	1	1	7.331e+07	602	65.9731	5.87158
Q03169	Tumor necrosis factor alpha-induced protein 2 OS=Homo sapiens GN=TNFAIP2 PE=2 SV=2 - [TNAP2_HUMAN]	1.71521	2.45	1	1	1	1	4208141624	654	72.6161	6.45557
P17026	Zinc finger protein 22 OS=Homo sapiens GN=ZNF22 PE=1 SV=3 - [ZNF22_HUMAN]	1.7111	11.16	1	2	2	2	289890185	224	25.8989	10.0376
E9PRD2	39S ribosomal protein L49, mitochondrial OS=Homo sapiens GN=MRPL49 PE=4 SV=1 - [E9PRD2_HUMAN]	1.70724	17.86	5	1	1	1	8.88357e+06	56	6.09707	11.5317
Q14674-2	Isoform 2 of Separin OS=Homo sapiens GN=ESPL1 - [ESPL1_HUMAN]	1.69993	1	2	1	1	1	1464221944	1795	197.62	7.41553
A0A0A0MSV3	Zinc finger protein 577 (Fragment) OS=Homo sapiens GN=ZNF577 PE=4 SV=1 - [A0A0A0MSV3_HUMAN]	1.69489	1.25	2	1	1	1	8.53259e+06	480	54.3603	9.31982
O95248	Myotubularin-related protein 5 OS=Homo sapiens GN=SBF1 PE=1 SV=3 - [MTMR5_HUMAN]	1.69424	0.8	3	1	1	1	37128472	1867	208.184	6.90283
H3BV80	RNA-binding protein with serine-rich domain 1 OS=Homo sapiens GN=RNPS1 PE=1 SV=2 - [H3BV80_HUMAN]	1.69307	5.69	7	1	1	1	12395829	211	24.5461	11.8979
Q12962	Transcription initiation factor TFIID subunit 10 OS=Homo sapiens GN=TAF10 PE=1 SV=1 - [TAF10_HUMAN]	1.69285	11.47	1	1	1	1	153277804	218	21.6979	6.56592
H3BVA8	Lysine--tRNA ligase (Fragment) OS=Homo sapiens GN=KARS PE=1 SV=1 - [H3BVA8_HUMAN]	1.69103	2.73	3	1	1	1	139545829	256	29.1304	9.62744
Q8WZ42-5	Isoform 5 of Titin OS=Homo sapiens GN=TTN - [TITIN_HUMAN]	1.68599	0.05	15	1	2	2	5.23448e+07	32900	3650.81	6.45557
F8VP51	Uncharacterized protein C14orf80 OS=Homo sapiens GN=C14orf80 PE=1 SV=2 - [F8VP51_HUMAN]	1.68382	10.92	4	1	1	1		119	13.3688	10.9019
Q8IWA0	WD repeat-containing protein 75 OS=Homo sapiens GN=WDR75 PE=1 SV=1 - [WDR75_HUMAN]	1.68215	2.89	1	2	2	2	1.02338e+08	830	94.4385	5.96045
Q9BVC6	Transmembrane protein 109 OS=Homo sapiens GN=TMEM109 PE=1 SV=1 - [TM109_HUMAN]	1.67881	4.94	1	1	1	1	532923818	243	26.1936	10.4771
H7C5S6	Leucine-rich repeat and WD repeat-containing protein 1 (Fragment) OS=Homo sapiens GN=LRWD1 PE=1 SV=1 - [H7C5S6_HUMAN]	1.67865	5.03	2	1	1	1	6.41497e+07	179	20.0121	5.22412
S4R308	Nuclear factor 1 A-type (Fragment) OS=Homo sapiens GN=NFIA PE=1 SV=1 - [S4R308_HUMAN]	1.66525	11.58	38	1	1	1	4.00633e+07	95	10.5445	8.85107
Q9P016-2	Isoform 2 of Thymocyte nuclear protein 1 OS=Homo sapiens GN=THYN1 - [THYN1_HUMAN]	1.66411	4.22	2	1	1	1	1.00029e+08	166	18.8004	9.33447
Q16650	T-box brain protein 1 OS=Homo sapiens GN=TBR1 PE=2 SV=1 - [TBR1_HUMAN]	1.66102	1.76	1	1	1	1	168385441	682	74.007	7.32764
A0A0C4DFV2	Protein LSM14 homolog B OS=Homo sapiens GN=LSM14B PE=1 SV=1 - [A0A0C4DFV2_HUMAN]	1.6584	8.6	5	1	1	1		221	23.3329	6.93213
H0YAW4	Eukaryotic translation initiation factor 3 subunit E (Fragment) OS=Homo sapiens GN=EIF3E PE=1 SV=1 - [H0YAW4_HUMAN]	1.65645	4.49	3	1	1	1	60440147	156	18.1341	7.57666
A0A087X2I5	U6 snRNA-associated Sm-like protein LSm7 OS=Homo sapiens GN=LSM7 PE=1 SV=1 - [A0A087X2I5_HUMAN]	1.64148	16.33	2	1	1	1	165873841	49	5.50267	4.43701
J3KT14	THO complex subunit 1 OS=Homo sapiens GN=THOC1 PE=1 SV=1 - [J3KT14_HUMAN]	1.64129	2.79	5	1	1	1	1.86507e+08	251	28.0891	5.50342
Q8NI77	Kinesin-like protein KIF18A OS=Homo sapiens GN=KIF18A PE=1 SV=2 - [KI18A_HUMAN]	1.64062	2.45	7	1	2	2	1.26568e+08	898	102.216	8.90967
Q8WYQ5-3	Isoform 3 of Microprocessor complex subunit DGCR8 OS=Homo sapiens GN=DGCR8 - [DGCR8_HUMAN]	1.61887	3.11	2	2	2	3	1.49165e+08	740	82.6985	5.87158
A0A0A0MT56	Cleavage stimulation factor subunit 2 (Fragment) OS=Homo sapiens GN=CSTF2 PE=1 SV=1 - [A0A0A0MT56_HUMAN]	1.61603	4	5	1	1	1	268689938	225	24.7014	5.2749
H0YM60	H/ACA ribonucleoprotein complex subunit 3 OS=Homo sapiens GN=NOP10 PE=1 SV=1 - [H0YM60_HUMAN]	1.61408	36.11	2	1	1	1		36	4.23098	6.44287
O15355	Protein phosphatase 1G OS=Homo sapiens GN=PPM1G PE=1 SV=1 - [PPM1G_HUMAN]	1.61353	1.83	1	1	1	1	8.54072e+07	546	59.2347	4.36084
Q8TF39	Zinc finger protein 483 OS=Homo sapiens GN=ZNF483 PE=1 SV=3 - [ZN483_HUMAN]	1.61277	2.42	3	2	2	2	1.059e+08	744	85.0441	8.57275
Q01970-2	Isoform 2 of 1-phosphatidylinositol 4,5-bisphosphate phosphodiesterase beta-3 OS=Homo sapiens GN=PLCB3 - [PLCB3_HUMAN]	1.61095	0.86	2	1	1	1	5.1721e+06	1167	131.124	5.88428
A6NHN6	Nuclear pore complex-interacting protein family member B15 OS=Homo sapiens GN=NPIPB15 PE=3 SV=3 - [NPB15_HUMAN]	0	1.58	1	1	1	1	3.82269e+08	443	51.2346	10.4917
B0QXZ8	HMG domain-containing protein 4 (Fragment) OS=Homo sapiens GN=HMGXB4 PE=1 SV=1 - [B0QXZ8_HUMAN]	0	5.99	3	1	1	1	246098704	284	30.3719	9.62744
P40818-2	Isoform 2 of Ubiquitin carboxyl-terminal hydrolase 8 OS=Homo sapiens GN=USP8 - [UBP8_HUMAN]	0	1.58	2	1	1	1	55097104	1012	115.009	8.45557
P42568-2	Isoform 2 of Protein AF-9 OS=Homo sapiens GN=MLLT3 - [AF9_HUMAN]	0	1.77	2	1	1	1	10221298	565	63.0675	8.63135
C9JA69	HMG box transcription factor BBX OS=Homo sapiens GN=BBX PE=1 SV=1 - [C9JA69_HUMAN]	0	1.57	3	1	1	1	65928105	891	99.267	8.55811
C9JNM8	Transcription termination factor 1, mitochondrial (Fragment) OS=Homo sapiens GN=MTERF1 PE=1 SV=1 - [C9JNM8_HUMAN]	0	6.47	4	1	1	1		139	16.2214	9.92041
D6RAR6	FAST kinase domain-containing protein 3 OS=Homo sapiens GN=FASTKD3 PE=1 SV=1 - [D6RAR6_HUMAN]	0	1.48	2	1	1	1	38603942	608	69.3373	8.42627
D6RBG3	Zinc finger protein 62 homolog (Fragment) OS=Homo sapiens GN=ZFP62 PE=1 SV=2 - [D6RBG3_HUMAN]	0	20.51	6	1	1	1	8.66327e+06	78	8.79741	8.17725
D6RCC4	Glutathione S-transferase C-terminal domain-containing protein (Fragment) OS=Homo sapiens GN=GSTCD PE=1 SV=1 - [D6RCC4_HUMAN]	0	7.83	3	1	1	1	503169063	166	18.9869	5.92236
D6RFL1	Calnexin (Fragment) OS=Homo sapiens GN=CANX PE=1 SV=1 - [D6RFL1_HUMAN]	0	9.16	7	1	1	1	52108565	131	15.1508	9.17334
E5RGZ6	Tubulin monoglycylase TTLL3 OS=Homo sapiens GN=TTLL3 PE=4 SV=1 - [E5RGZ6_HUMAN]	0	28.7	10	1	1	1	310169424	108	12.3652	5.05908
E7ENQ1	Mitogen-activated protein kinase kinase kinase kinase 4 OS=Homo sapiens GN=MAP4K4 PE=1 SV=1 - [E7ENQ1_HUMAN]	0	4.16	31	3	3	4	3.71176e+07	1154	132.084	7.53271
Q9H254-5	Isoform 5 of Spectrin beta chain, non-erythrocytic 4 OS=Homo sapiens GN=SPTBN4 - [SPTN4_HUMAN]	0	0.88	6	1	1	1		678	77.1193	5.35107
F5H2D2	Prohibitin-2 OS=Homo sapiens GN=PHB2 PE=1 SV=1 - [F5H2D2_HUMAN]	0	19.54	7	1	1	1	146271258	87	9.26095	10.2427
F5H459	AP-3 complex subunit sigma-1 OS=Homo sapiens GN=AP3S1 PE=1 SV=1 - [F5H459_HUMAN]	0	9.26	2	1	1	1	231666916	162	18.7594	5.08447
F8VXS6	Homeobox protein MOX-1 OS=Homo sapiens GN=MEOX1 PE=1 SV=1 - [F8VXS6_HUMAN]	0	10.78	1	1	1	1	6.16914e+08	167	18.4682	11.8687
G3V3B0	Apoptotic chromatin condensation inducer in the nucleus OS=Homo sapiens GN=ACIN1 PE=1 SV=1 - [G3V3B0_HUMAN]	0	1.2	7	1	1	1	61310660	582	67.4545	7.59131
G3V5P0	Kinectin (Fragment) OS=Homo sapiens GN=KTN1 PE=1 SV=1 - [G3V5P0_HUMAN]	0	7.5	7	1	1	1	75110030	160	18.4574	5.93506
G3V5Q0	Kinectin (Fragment) OS=Homo sapiens GN=KTN1 PE=1 SV=1 - [G3V5Q0_HUMAN]	0	71.43	1	1	1	1	227541016	14	1.74886	6.45557
H0YAI6	WD repeat-containing protein 41 (Fragment) OS=Homo sapiens GN=WDR41 PE=1 SV=1 - [H0YAI6_HUMAN]	0	15	12	1	1	1	3.24609e+07	60	6.91056	6.52197
H0YIX3	Zinc finger protein 385A (Fragment) OS=Homo sapiens GN=ZNF385A PE=1 SV=1 - [H0YIX3_HUMAN]	0	11.5	9	1	1	1	29172696	113	12.2344	10.6382
H3BPL5	SAGA-associated factor 29 OS=Homo sapiens GN=SGF29 PE=1 SV=1 - [H3BPL5_HUMAN]	0	9.85	2	1	1	1	1.28578e+08	132	14.6101	6.07471
H3BSB3	M-phase phosphoprotein 6 OS=Homo sapiens GN=MPHOSPH6 PE=1 SV=1 - [H3BSB3_HUMAN]	0	22.14	3	2	2	3	1.99112e+08	131	15.4796	4.88135
H7C0E6	RNA/RNP complex-1-interacting phosphatase (Fragment) OS=Homo sapiens GN=DUSP11 PE=1 SV=1 - [H7C0E6_HUMAN]	0	10.67	4	1	1	1	193397889	150	17.7632	9.61279
H7C3F4	SAFB-like transcription modulator (Fragment) OS=Homo sapiens GN=SLTM PE=1 SV=1 - [H7C3F4_HUMAN]	0	2.33	3	1	1	2	2.02387e+08	600	70.4501	10.4478
H7C460	Zinc finger protein 277 (Fragment) OS=Homo sapiens GN=ZNF277 PE=1 SV=1 - [H7C460_HUMAN]	0	5.08	2	1	1	1	6.57484e+07	118	13.7768	4.52588
I3L1D4	RNA-binding protein fox-1 homolog 1 (Fragment) OS=Homo sapiens GN=RBFOX1 PE=4 SV=1 - [I3L1D4_HUMAN]	0	5.82	29	1	1	1	8.1779e+06	189	20.648	5.22412
I3L2X7	Centrosomal protein of 131 kDa (Fragment) OS=Homo sapiens GN=CEP131 PE=1 SV=1 - [I3L2X7_HUMAN]	0	1.72	5	1	1	1	43177152	524	61.9776	7.15186
J3KS13	Clathrin heavy chain 1 OS=Homo sapiens GN=CLTC PE=1 SV=1 - [J3KS13_HUMAN]	0	1.8	4	1	1	1		612	70.6077	5.79541
O00410-2	Isoform 2 of Importin-5 OS=Homo sapiens GN=IPO5 - [IPO5_HUMAN]	0	1.16	4	1	1	1	45004025	1037	116.906	4.95752
O14802	DNA-directed RNA polymerase III subunit RPC1 OS=Homo sapiens GN=POLR3A PE=1 SV=2 - [RPC1_HUMAN]	0	1.15	1	1	1	1	1.54848e+08	1390	155.542	8.48486
O15504-3	Isoform 3 of Nucleoporin-like protein 2 OS=Homo sapiens GN=NUPL2 - [NUPL2_HUMAN]	0	6.67	2	1	1	1	527990181	195	19.3005	9.12939
O75385	Serine/threonine-protein kinase ULK1 OS=Homo sapiens GN=ULK1 PE=1 SV=2 - [ULK1_HUMAN]	0	0.67	1	1	1	1	1.40097e+07	1050	112.56	8.79248
O94826	Mitochondrial import receptor subunit TOM70 OS=Homo sapiens GN=TOMM70A PE=1 SV=1 - [TOM70_HUMAN]	0	3.95	1	1	1	1	589362220	608	67.412	7.12256
O94929-3	Isoform 3 of Actin-binding LIM protein 3 OS=Homo sapiens GN=ABLIM3 - [ABLM3_HUMAN]	0	2.72	2	1	1	1	100778174	588	67.0294	8.66064
O95202-2	Isoform 2 of LETM1 and EF-hand domain-containing protein 1, mitochondrial OS=Homo sapiens GN=LETM1 - [LETM1_HUMAN]	0	2.76	3	1	1	1	56103436	254	29.2726	9.86182
P05423	DNA-directed RNA polymerase III subunit RPC4 OS=Homo sapiens GN=POLR3D PE=1 SV=2 - [RPC4_HUMAN]	0	4.52	1	1	1	1	122367234	398	44.3683	6.97607
P06576	ATP synthase subunit beta, mitochondrial OS=Homo sapiens GN=ATP5B PE=1 SV=3 - [ATPB_HUMAN]	0	2.84	1	1	1	1	201473232	529	56.5246	5.40186
P07686	Beta-hexosaminidase subunit beta OS=Homo sapiens GN=HEXB PE=1 SV=3 - [HEXB_HUMAN]	0	1.26	1	1	1	1	212672825	556	63.0712	6.75635
P17096	High mobility group protein HMG-I/HMG-Y OS=Homo sapiens GN=HMGA1 PE=1 SV=3 - [HMGA1_HUMAN]	0	23.36	2	1	1	1		107	11.6691	10.3159
P17482	Homeobox protein Hox-B9 OS=Homo sapiens GN=HOXB9 PE=1 SV=2 - [HXB9_HUMAN]	0	5.2	1	1	1	1	237075213	250	28.041	8.89502
P22692	Insulin-like growth factor-binding protein 4 OS=Homo sapiens GN=IGFBP4 PE=1 SV=2 - [IBP4_HUMAN]	0	11.63	1	1	1	1		258	27.9155	7.15186
P26196	Probable ATP-dependent RNA helicase DDX6 OS=Homo sapiens GN=DDX6 PE=1 SV=2 - [DDX6_HUMAN]	0	3.93	1	1	1	1	201043619	483	54.3823	8.66064
P36897-3	Isoform 3 of TGF-beta receptor type-1 OS=Homo sapiens GN=TGFBR1 - [TGFR1_HUMAN]	0	2.82	4	1	1	1	6.07521e+07	426	47.6592	7.97217
P43250-2	Isoform GRK6B of G protein-coupled receptor kinase 6 OS=Homo sapiens GN=GRK6 - [GRK6_HUMAN]	0	1.7	1	1	1	1	110611677	589	67.2144	8.49951
P43307-2	Isoform 2 of Translocon-associated protein subunit alpha OS=Homo sapiens GN=SSR1 - [SSRA_HUMAN]	0	3.09	6	1	1	1		259	29.355	4.61475
P49770	Translation initiation factor eIF-2B subunit beta OS=Homo sapiens GN=EIF2B2 PE=1 SV=3 - [EI2BB_HUMAN]	0	5.13	1	1	1	1	56189959	351	38.9649	6.16357
P62891	60S ribosomal protein L39 OS=Homo sapiens GN=RPL39 PE=1 SV=2 - [RL39_HUMAN]	0	19.61	2	2	2	3	5.6828e+09	51	6.40265	12.5571
P82932	28S ribosomal protein S6, mitochondrial OS=Homo sapiens GN=MRPS6 PE=1 SV=3 - [RT06_HUMAN]	0	23.2	1	2	2	2	1.71299e+08	125	14.2176	9.26123
Q01968-2	Isoform B of Inositol polyphosphate 5-phosphatase OCRL-1 OS=Homo sapiens GN=OCRL - [OCRL_HUMAN]	0	1.23	2	1	1	1	52737282	893	103.161	6.771
Q03111	Protein ENL OS=Homo sapiens GN=MLLT1 PE=1 SV=2 - [ENL_HUMAN]	0	1.97	1	1	1	1	941512612	559	62.018	8.5874
Q08AD1-2	Isoform 2 of Calmodulin-regulated spectrin-associated protein 2 OS=Homo sapiens GN=CAMSAP2 - [CAMP2_HUMAN]	0	2.33	3	2	2	2	5.9062e+07	1462	164.954	6.7124
Q15072	Zinc finger protein OZF OS=Homo sapiens GN=ZNF146 PE=1 SV=2 - [OZF_HUMAN]	0	2.74	1	1	1	1	1.30129e+07	292	33.2862	8.88037
Q16831	Uridine phosphorylase 1 OS=Homo sapiens GN=UPP1 PE=1 SV=1 - [UPP1_HUMAN]	0	3.23	1	1	1	1	1.34971e+07	310	33.9122	7.88428
Q5BKZ1	DBIRD complex subunit ZNF326 OS=Homo sapiens GN=ZNF326 PE=1 SV=2 - [ZN326_HUMAN]	0	6.19	3	3	3	3	1.08807e+08	582	65.6131	5.14795
Q63HK3	Zinc finger protein with KRAB and SCAN domains 2 OS=Homo sapiens GN=ZKSCAN2 PE=1 SV=2 - [ZKSC2_HUMAN]	0	0.93	1	1	1	1	167053626	967	110.871	8.35303
Q6IEG0-2	Isoform 2 of U11/U12 small nuclear ribonucleoprotein 48 kDa protein OS=Homo sapiens GN=SNRNP48 - [SNR48_HUMAN]	0	5.44	3	1	1	1	63035946	147	16.8911	4.76709
Q8TDD2-2	Isoform 2 of Transcription factor Sp7 OS=Homo sapiens GN=SP7 - [SP7_HUMAN]	0	1.45	2	1	1	1	2.02607e+06	413	43.065	8.68994
Q86T03-3	Isoform 3 of Type 1 phosphatidylinositol 4,5-bisphosphate 4-phosphatase OS=Homo sapiens GN=TMEM55B - [TM55B_HUMAN]	0	4.7	1	1	1	1	1.9689e+06	149	15.1814	7.31299
Q86V59-2	Isoform 2 of PNMA-like protein 1 OS=Homo sapiens GN=PNMAL1 - [PNML1_HUMAN]	0	6.08	2	1	1	1	1.11563e+07	378	41.8383	7.07861
Q86XZ4	Spermatogenesis-associated serine-rich protein 2 OS=Homo sapiens GN=SPATS2 PE=1 SV=1 - [SPAS2_HUMAN]	0	6.97	1	2	2	2	283951650	545	59.5076	8.89502
Q8IUD6-2	Isoform 2 of E3 ubiquitin-protein ligase RNF135 OS=Homo sapiens GN=RNF135 - [RN135_HUMAN]	0	7.62	3	1	1	1	2.03899e+08	210	22.8767	7.63525
Q8IXK0-2	Isoform 2 of Polyhomeotic-like protein 2 OS=Homo sapiens GN=PHC2 - [PHC2_HUMAN]	0	4.02	6	1	1	1		323	35.7371	8.6167
Q8N726	Tumor suppressor ARF OS=Homo sapiens GN=CDKN2A PE=1 SV=2 - [ARF_HUMAN]	0	4.55	2	1	1	1	29853592	132	13.8946	12.4106
Q8NC60	Nitric oxide-associated protein 1 OS=Homo sapiens GN=NOA1 PE=1 SV=2 - [NOA1_HUMAN]	0	2.29	1	1	1	1	6.67069e+07	698	78.4088	8.66064
Q8NF91-7	Isoform 7 of Nesprin-1 OS=Homo sapiens GN=SYNE1 - [SYNE1_HUMAN]	0	0.25	5	1	1	1	2.86002e+08	5580	642.271	5.84619
Q8TAB7	Putative coiled-coil domain-containing protein 26 OS=Homo sapiens GN=CCDC26 PE=5 SV=1 - [CCD26_HUMAN]	0	11.01	1	1	1	1	1.16049e+09	109	13.1838	9.45166
Q8WWM7-6	Isoform 6 of Ataxin-2-like protein OS=Homo sapiens GN=ATXN2L - [ATX2L_HUMAN]	0	1.34	9	1	1	1	72373522	968	102.831	8.63135
Q92598-2	Isoform Beta of Heat shock protein 105 kDa OS=Homo sapiens GN=HSPH1 - [HS105_HUMAN]	0	1.84	4	1	1	1	26477717	814	92.0574	5.5542
Q92624	Amyloid protein-binding protein 2 OS=Homo sapiens GN=APPBP2 PE=1 SV=2 - [APBP2_HUMAN]	0	2.91	1	1	1	1	101192768	585	66.8109	6.90283
Q92878-3	Isoform 3 of DNA repair protein RAD50 OS=Homo sapiens GN=RAD50 - [RAD50_HUMAN]	0	1.36	3	1	1	1	7.99934e+08	1173	138.346	6.55127
Q92989	Polyribonucleotide 5'-hydroxyl-kinase Clp1 OS=Homo sapiens GN=CLP1 PE=1 SV=1 - [CLP1_HUMAN]	0	5.65	5	2	2	2	1.39664e+08	425	47.6153	6.62451
Q96D09	G-protein coupled receptor-associated sorting protein 2 OS=Homo sapiens GN=GPRASP2 PE=1 SV=1 - [GASP2_HUMAN]	0	1.43	1	1	1	1	4.76613e+06	838	93.715	5.0083
Q96G46	tRNA-dihydrouridine(47) synthase [NAD(P)(+)]-like OS=Homo sapiens GN=DUS3L PE=1 SV=2 - [DUS3L_HUMAN]	0	4.77	5	2	2	2	1.53162e+08	650	72.5479	8.04541
Q96GY0	Zinc finger C2HC domain-containing protein 1A OS=Homo sapiens GN=ZC2HC1A PE=1 SV=2 - [ZC21A_HUMAN]	0	2.46	1	1	1	1	1.59526e+08	325	35.07	9.81787
Q96K58	Zinc finger protein 668 OS=Homo sapiens GN=ZNF668 PE=1 SV=3 - [ZN668_HUMAN]	0	5.82	2	2	2	2	1.9413e+08	619	67.8462	8.89502
Q9BRU9	rRNA-processing protein UTP23 homolog OS=Homo sapiens GN=UTP23 PE=1 SV=2 - [UTP23_HUMAN]	0	5.22	1	1	1	1	99174715	249	28.3843	10.0669
Q9BTC0-1	Isoform 1 of Death-inducer obliterator 1 OS=Homo sapiens GN=DIDO1 - [DIDO1_HUMAN]	0	1.35	2	1	1	1	158692841	1189	129.1	8.47021
Q9BU64-2	Isoform 2 of Centromere protein O OS=Homo sapiens GN=CENPO - [CENPO_HUMAN]	0	4.76	2	1	1	1	1.45571e+08	294	32.9682	7.92822
Q9BXB4	Oxysterol-binding protein-related protein 11 OS=Homo sapiens GN=OSBPL11 PE=1 SV=2 - [OSB11_HUMAN]	0	1.61	1	1	1	1	45436844	747	83.5906	7.06396
Q9C0J8	pre-mRNA 3' end processing protein WDR33 OS=Homo sapiens GN=WDR33 PE=1 SV=2 - [WDR33_HUMAN]	0	1.57	6	2	2	2	6.88164e+07	1336	145.799	9.17334
Q9H2G4	Testis-specific Y-encoded-like protein 2 OS=Homo sapiens GN=TSPYL2 PE=1 SV=1 - [TSYL2_HUMAN]	0	3.46	3	2	2	2	1.00936e+08	693	79.3868	4.57666
Q9H2K0	Translation initiation factor IF-3, mitochondrial OS=Homo sapiens GN=MTIF3 PE=1 SV=4 - [IF3M_HUMAN]	0	5.76	1	1	1	1	4.25804e+08	278	31.7056	9.68604
Q9H9L3	Interferon-stimulated 20 kDa exonuclease-like 2 OS=Homo sapiens GN=ISG20L2 PE=1 SV=1 - [I20L2_HUMAN]	0	3.4	1	1	1	1	138698240	353	39.1296	9.93506
Q9HBE1-2	Isoform 2 of POZ-, AT hook-, and zinc finger-containing protein 1 OS=Homo sapiens GN=PATZ1 - [PATZ1_HUMAN]	0	4.28	5	2	2	2	2.30943e+08	537	57.9579	8.60205
Q9HD33-2	Isoform 2 of 39S ribosomal protein L47, mitochondrial OS=Homo sapiens GN=MRPL47 - [RM47_HUMAN]	0	3.04	2	1	1	1	55275050	230	27.0687	10.3452
Q9P2L0-2	Isoform 2 of WD repeat-containing protein 35 OS=Homo sapiens GN=WDR35 - [WDR35_HUMAN]	0	0.51	2	1	1	1	99732096	1170	132.223	6.60986
Q9UHK0	Nuclear fragile X mental retardation-interacting protein 1 OS=Homo sapiens GN=NUFIP1 PE=1 SV=2 - [NUFP1_HUMAN]	0	2.22	1	1	1	1	1.28576e+08	495	56.2642	9.12939
Q9UJN7	Zinc finger protein 391 OS=Homo sapiens GN=ZNF391 PE=2 SV=2 - [ZN391_HUMAN]	0	3.63	1	1	1	1	755964128	358	40.6335	8.60205
Q9ULW3	Activator of basal transcription 1 OS=Homo sapiens GN=ABT1 PE=1 SV=1 - [ABT1_HUMAN]	0	9.93	1	1	1	1	321184096	272	31.06	9.87646
Q9UPN3-5	Isoform 4 of Microtubule-actin cross-linking factor 1, isoforms 1/2/3/5 OS=Homo sapiens GN=MACF1 - [MACF1_HUMAN]	0	0.32	9	1	2	2	1.38175e+08	5938	669.721	5.30029
Q9Y222-5	Isoform 5 of Cyclin-D-binding Myb-like transcription factor 1 OS=Homo sapiens GN=DMTF1 - [DMTF1_HUMAN]	0	2.23	2	1	1	1	379351090	672	74.8323	4.79248
Q9Y2T4-3	Isoform 3 of Serine/threonine-protein phosphatase 2A 55 kDa regulatory subunit B gamma isoform OS=Homo sapiens GN=PPP2R2C - [2ABG_HUMAN]	0	2.56	4	1	1	1	1.03182e+09	430	49.4386	6.53662
I3L390	Telomerase-binding protein EST1A (Fragment) OS=Homo sapiens GN=SMG6 PE=1 SV=2 - [I3L390_HUMAN]	0	8.17	4	1	1	1	5.17378e+07	208	23.2647	4.4624
K7EK55	Zinc finger protein 444 (Fragment) OS=Homo sapiens GN=ZNF444 PE=1 SV=1 - [K7EK55_HUMAN]	0	15.91	8	1	1	1	196731347	44	4.90461	7.43018
M0QZW4	Delta(3,5)-Delta(2,4)-dienoyl-CoA isomerase, mitochondrial (Fragment) OS=Homo sapiens GN=ECH1 PE=1 SV=1 - [M0QZW4_HUMAN]	0	5.52	3	1	1	1	66250426	181	19.7761	8.74854
Q9NWB6-3	Isoform 3 of Arginine and glutamate-rich protein 1 OS=Homo sapiens GN=ARGLU1 - [ARGL1_HUMAN]	0	4.04	3	1	1	1	536768986	198	23.8196	9.20264
B4DMT1	Zinc finger and SCAN domain-containing protein 26 OS=Homo sapiens GN=ZSCAN26 PE=1 SV=1 - [B4DMT1_HUMAN]	0	3.7	5	1	1	1	4.76327e+07	270	31.4635	8.83643
A0A0C4DGG3	Lysine-specific demethylase 2B OS=Homo sapiens GN=KDM2B PE=1 SV=1 - [A0A0C4DGG3_HUMAN]	0	1.56	5	1	1	1	166044189	704	79.9989	9.17334
X6RIW1	39S ribosomal protein L55, mitochondrial (Fragment) OS=Homo sapiens GN=MRPL55 PE=1 SV=1 - [X6RIW1_HUMAN]	0	10.53	3	1	1	1	2.0436e+08	76	8.60774	11.9419
R4GNB9	E3 ubiquitin-protein ligase TRIM11 (Fragment) OS=Homo sapiens GN=TRIM11 PE=1 SV=1 - [R4GNB9_HUMAN]	0	5.7	5	1	1	1	1211923543	228	25.9793	5.56689
A0A0A0MRP0	MAP7 domain-containing protein 3 (Fragment) OS=Homo sapiens GN=MAP7D3 PE=1 SV=1 - [A0A0A0MRP0_HUMAN]	0	0.87	5	1	1	1	119634787	802	90.0761	9.29053
A0A087WTT6	40S ribosomal protein S29 OS=Homo sapiens GN=RPS29 PE=1 SV=1 - [A0A087WTT6_HUMAN]	0	15.09	2	1	1	1	2.85414e+09	53	6.11113	9.14404
A0A087WW77	Lethal(2) giant larvae protein homolog 1 OS=Homo sapiens GN=LLGL1 PE=1 SV=1 - [A0A087WW77_HUMAN]	0	1.23	2	1	1	1	1.79199e+08	1056	114.355	6.15088
A0A087WYW3	NK-tumor recognition protein OS=Homo sapiens GN=NKTR PE=1 SV=1 - [A0A087WYW3_HUMAN]	0	0.95	2	1	1	1	196654261	1162	131.745	10.0669
A0A087X0E3	Helicase SRCAP (Fragment) OS=Homo sapiens GN=SRCAP PE=1 SV=1 - [A0A087X0E3_HUMAN]	0	0.87	6	1	1	1	6.18754e+07	1610	168.903	5.65576
A0A087X1A9	Vesicle-trafficking protein SEC22b (Fragment) OS=Homo sapiens GN=SEC22B PE=1 SV=1 - [A0A087X1A9_HUMAN]	0	17.72	2	1	1	1		79	8.77644	5.18604
A0A0A0MR52	Eukaryotic translation initiation factor 4 gamma 1 OS=Homo sapiens GN=EIF4G1 PE=1 SV=1 - [A0A0A0MR52_HUMAN]	0	1.36	12	1	1	1	2.39745e+08	1395	153.104	5.35107
Q9NUD5-2	Isoform 2 of Zinc finger CCHC domain-containing protein 3 OS=Homo sapiens GN=ZCCHC3 - [ZCHC3_HUMAN]	0	5.44	6	2	2	2	3.44452e+07	239	26.6373	8.57275
A0A0J9YXK9	Mediator of RNA polymerase II transcription subunit 16 (Fragment) OS=Homo sapiens GN=MED16 PE=1 SV=1 - [A0A0J9YXK9_HUMAN]	0	5.31	14	1	1	1		226	25.2733	8.35303
