# Supplementary material for: SIRT7 antagonizes human stem cell aging as a heterochromatin stabilizer
Source: Protein Cell. 2020 Jun 6;11(7):483–504. doi: 10.1007/s13238-020-00728-4 (PMC7305295; doi:10.1007/s13238-020-00728-4)
Supplement: Supplementary file 5 — Supplementary material 5 (XLSX 62 kb) [file 13238_2020_728_MOESM5_ESM.xlsx]

## Sheet: Upregulated genes
GeneID	Symbol	Description	baseMean	log2FoldChange	lfcSE	stat	pvalue	padj	WT_rep1	WT_rep2	WT_rep3	SIRT7_KO_rep1	SIRT7_KO_rep2	SIRT7_KO_rep3
ENSG00000196263	ZNF471	zinc finger protein 471 [Source:HGNC Symbol;Acc:HGNC:23226]	62.2818	9.43105	1.23628	7.62858	2.37e-14	1.44e-12	0	0	0	131.535	145.095	97.0608
ENSG00000232677	LINC00665	long intergenic non-protein coding RNA 665 [Source:HGNC Symbol;Acc:HGNC:44323]	84.7807	6.41975	0.679158	9.45252	3.31e-21	4.05e-19	3.02623	0	2.80436	187.907	195.238	119.708
ENSG00000177873	ZNF619	zinc finger protein 619 [Source:HGNC Symbol;Acc:HGNC:26910]	31.0603	5.95317	0.990307	6.01144	1.84e-09	5.99e-08	3.02623	0	0	48.319	80.0157	55.0011
ENSG00000113209	PCDHB5	protocadherin beta 5 [Source:HGNC Symbol;Acc:HGNC:8690]	482.401	5.89838	0.594142	9.92756	3.16e-23	4.81e-21	30.2623	12.0264	5.60873	904.639	933.517	1008.35
ENSG00000132718	SYT11	synaptotagmin 11 [Source:HGNC Symbol;Acc:HGNC:19239]	1347.88	4.40333	0.117636	37.4318	1.19e-306	1.86e-302	124.076	120.264	120.588	2473.22	2458.08	2791.04
ENSG00000134463	ECHDC3	enoyl-CoA hydratase domain containing 3 [Source:HGNC Symbol;Acc:HGNC:23489]	21.3884	4.36006	0.968548	4.50164	6.74e-06	0.000116826	0	6.01319	0	16.1063	51.2101	55.0011
ENSG00000130988	RGN	regucalcin [Source:HGNC Symbol;Acc:HGNC:9989]	14.3417	3.75206	1.03663	3.61946	0.000295216	0.00318322	3.02623	3.0066	0	51.0034	9.60189	19.4122
ENSG00000105880	DLX5	distal-less homeobox 5 [Source:HGNC Symbol;Acc:HGNC:2918]	30.9927	3.54493	0.698584	5.07445	3.89e-07	8.68e-06	0	9.01979	5.60873	45.6346	44.8088	80.884
ENSG00000107742	SPOCK2	SPARC (osteonectin), cwcv and kazal like domains proteoglycan 2 [Source:HGNC Symbol;Acc:HGNC:13564]	71.081	3.22037	0.398171	8.08791	6.07e-16	4.49e-14	18.1574	12.0264	11.2175	118.113	144.028	122.944
ENSG00000215808	LINC01139	long intergenic non-protein coding RNA 1139 [Source:HGNC Symbol;Acc:HGNC:27924]	188.132	3.02169	0.248878	12.1413	6.38e-34	2e-31	33.2886	54.1187	36.4567	335.549	329.665	339.713
ENSG00000018625	ATP1A2	ATPase Na+/K+ transporting subunit alpha 2 [Source:HGNC Symbol;Acc:HGNC:800]	30.1109	2.95271	0.635811	4.644	3.42e-06	6.39e-05	3.02623	12.0264	5.60873	37.5814	48.0094	74.4133
ENSG00000269836	AC020913.3		20.1129	2.54864	0.819906	3.10845	0.00188068	0.0151362	0	12.0264	5.60873	48.319	25.605	29.1182
ENSG00000180071	ANKRD18A	ankyrin repeat domain 18A [Source:HGNC Symbol;Acc:HGNC:23643]	22.9214	2.51122	0.642662	3.90754	9.32e-05	0.0011863	6.05247	6.01319	8.41309	36.6866	48.0094	32.3536
ENSG00000272148	AC013403.2		16.3004	2.50166	0.866443	2.88727	0.003886	0.0269177	9.0787	0	5.60873	34.8971	28.8057	19.4122
ENSG00000234362	LINC01914	long intergenic non-protein coding RNA 1914 [Source:HGNC Symbol;Acc:HGNC:52733]	22.7062	2.46794	0.72477	3.40513	0.000661327	0.00631827	15.1312	3.0066	2.80436	34.8971	44.8088	35.589
ENSG00000271153	RPL23AP88	ribosomal protein L23a pseudogene 88 [Source:HGNC Symbol;Acc:HGNC:51579]	15.8282	2.43755	0.866392	2.81345	0.00490135	0.0320827	6.05247	6.01319	2.80436	40.2658	6.40126	33.432
ENSG00000183092	BEGAIN	brain enriched guanylate kinase associated [Source:HGNC Symbol;Acc:HGNC:24163]	354.33	2.41358	0.177496	13.598	4.12e-42	1.9e-39	111.971	126.277	98.1527	660.36	588.916	540.305
ENSG00000198691	ABCA4	ATP binding cassette subfamily A member 4 [Source:HGNC Symbol;Acc:HGNC:34]	52.2555	2.39458	0.44256	5.41076	6.28e-08	1.66e-06	12.1049	24.0528	14.0218	99.3224	89.6176	74.4133
ENSG00000120322	PCDHB8	protocadherin beta 8 [Source:HGNC Symbol;Acc:HGNC:8693]	33.6727	2.38984	0.551918	4.33006	1.49e-05	0.000238241	15.1312	6.01319	11.2175	53.6878	44.8088	71.1779
ENSG00000241278	ENPP7P4	ectonucleotide pyrophosphatase/phosphodiesterase 7 pseudogene 4 [Source:HGNC Symbol;Acc:HGNC:48687]	15.0804	2.35173	0.781054	3.01097	0.00260412	0.0196569	6.05247	6.01319	2.80436	24.1595	28.8057	22.6475
ENSG00000100302	RASD2	RASD family member 2 [Source:HGNC Symbol;Acc:HGNC:18229]	26.4654	2.31826	0.683796	3.39029	0.00069819	0.00659411	6.05247	12.0264	8.41309	32.2127	19.2038	80.884
ENSG00000011465	DCN	decorin [Source:HGNC Symbol;Acc:HGNC:2705]	14.6479	2.29852	0.816594	2.81477	0.00488127	0.0319935	9.0787	3.0066	2.80436	21.4751	22.4044	29.1182
ENSG00000184058	TBX1	T-box 1 [Source:HGNC Symbol;Acc:HGNC:11592]	932.569	2.29199	0.140107	16.3589	3.76e-60	3.68e-57	245.125	366.805	336.524	1511.31	1734.74	1400.91
ENSG00000205809	KLRC2	killer cell lectin like receptor C2 [Source:HGNC Symbol;Acc:HGNC:6375]	19.9138	2.28618	0.794756	2.87658	0.00402005	0.0276674	0	9.01979	11.2175	29.5283	35.2069	34.5105
ENSG00000165376	CLDN2	claudin 2 [Source:HGNC Symbol;Acc:HGNC:2041]	14.3125	2.27465	0.847237	2.68479	0.00725764	0.0437299	6.05247	3.0066	5.60873	13.4219	41.6082	16.1768
ENSG00000064205	WISP2	WNT1 inducible signaling pathway protein 2 [Source:HGNC Symbol;Acc:HGNC:12770]	27.0122	2.15807	0.715331	3.01689	0.00255382	0.0193331	18.1574	6.01319	5.60873	61.7409	57.6113	12.9414
ENSG00000110446	SLC15A3	solute carrier family 15 member 3 [Source:HGNC Symbol;Acc:HGNC:18068]	63.9872	2.15123	0.388033	5.54394	2.96e-08	8.26e-07	18.1574	27.0594	25.2393	91.2692	96.0189	126.179
ENSG00000205221	VIT	vitrin [Source:HGNC Symbol;Acc:HGNC:12697]	79.576	2.14751	0.361072	5.94761	2.72e-09	8.64e-08	24.2099	27.0594	36.4567	110.06	166.433	113.238
ENSG00000131771	PPP1R1B	protein phosphatase 1 regulatory inhibitor subunit 1B [Source:HGNC Symbol;Acc:HGNC:9287]	18.0582	2.11085	0.740441	2.8508	0.004361	0.0295087	6.05247	3.0066	11.2175	26.8439	22.4044	38.8243
ENSG00000128285	MCHR1	melanin concentrating hormone receptor 1 [Source:HGNC Symbol;Acc:HGNC:4479]	43.9688	2.08495	0.515538	4.04421	5.25e-05	0.000721936	9.0787	30.066	11.2175	59.0565	83.2164	71.1779
ENSG00000119508	NR4A3	nuclear receptor subfamily 4 group A member 3 [Source:HGNC Symbol;Acc:HGNC:7982]	43.8623	2.07229	0.541883	3.82425	0.000131173	0.00158439	33.2886	9.01979	8.41309	80.5317	67.2132	64.7072
ENSG00000106714	CNTNAP3	contactin associated protein like 3 [Source:HGNC Symbol;Acc:HGNC:13834]	165.346	2.06238	0.250826	8.22237	2e-16	1.53e-14	78.6821	57.1253	56.0873	297.967	230.445	271.77
ENSG00000224574	COL18A1-AS2	COL18A1 antisense RNA 2 [Source:HGNC Symbol;Acc:HGNC:40155]	25.5424	2.05174	0.682594	3.0058	0.00264886	0.0199466	12.1049	15.033	2.80436	59.0565	41.6082	22.6475
ENSG00000187944	C2orf66	chromosome 2 open reading frame 66 [Source:HGNC Symbol;Acc:HGNC:33809]	17.1401	2.02218	0.768476	2.63142	0.00850289	0.0493369	6.05247	3.0066	11.2175	37.5814	28.8057	16.1768
ENSG00000272382	AC025171.5		33.9402	2.01186	0.713814	2.81847	0.00482537	0.0317733	15.1312	0	25.2393	68.8993	49.0763	45.295
ENSG00000147408	CSGALNACT1	chondroitin sulfate N-acetylgalactosaminyltransferase 1 [Source:HGNC Symbol;Acc:HGNC:24290]	329.995	1.98715	0.182452	10.8914	1.27e-27	2.8e-25	142.233	150.33	106.566	491.243	563.311	526.285
ENSG00000138061	CYP1B1	cytochrome P450 family 1 subfamily B member 1 [Source:HGNC Symbol;Acc:HGNC:2597]	125.733	1.97728	0.287855	6.86902	6.46e-12	3.11e-10	39.3411	57.1253	56.0873	161.063	227.245	213.534
ENSG00000130707	ASS1	argininosuccinate synthase 1 [Source:HGNC Symbol;Acc:HGNC:758]	1451.91	1.9468	0.0924562	21.0564	2e-98	4.47e-95	611.299	595.306	587.981	2374.79	2118.82	2423.28
ENSG00000163739	CXCL1	C-X-C motif chemokine ligand 1 [Source:HGNC Symbol;Acc:HGNC:4602]	216.854	1.87205	0.214747	8.71745	2.85e-18	2.61e-16	99.8658	81.1781	98.1527	365.077	291.257	365.596
ENSG00000132470	ITGB4	integrin subunit beta 4 [Source:HGNC Symbol;Acc:HGNC:6158]	415.14	1.84703	0.150529	12.2702	1.31e-34	4.46e-32	193.679	171.376	176.675	620.094	662.53	666.484
ENSG00000198203	SULT1C2	sulfotransferase family 1C member 2 [Source:HGNC Symbol;Acc:HGNC:11456]	46.4424	1.80663	0.475349	3.80065	0.000144318	0.0017202	12.1049	33.0726	16.8262	75.1629	80.0157	61.4718
ENSG00000198658	ABHD17AP1	abhydrolase domain containing 17A pseudogene 1 [Source:HGNC Symbol;Acc:HGNC:28394]	43.5445	1.78892	0.560501	3.19165	0.00141463	0.0119561	12.1049	24.0528	22.4349	62.6357	114.156	25.8829
ENSG00000169174	PCSK9	proprotein convertase subtilisin/kexin type 9 [Source:HGNC Symbol;Acc:HGNC:20001]	19.6251	1.78047	0.66423	2.68051	0.00735106	0.0441836	9.0787	9.01979	8.41309	21.4751	30.9394	38.8243
ENSG00000168542	COL3A1	collagen type III alpha 1 chain [Source:HGNC Symbol;Acc:HGNC:2201]	13536.5	1.76777	0.0486906	36.3061	1.3e-288	1.02e-284	6342.99	6174.55	5920.01	20586.6	20733.7	21461.2
ENSG00000143355	LHX9	LIM homeobox 9 [Source:HGNC Symbol;Acc:HGNC:14222]	49.0482	1.72693	0.51492	3.35378	0.000797165	0.00732588	21.1836	33.0726	14.0218	42.9502	124.825	58.2365
ENSG00000185559	DLK1	delta like non-canonical Notch ligand 1 [Source:HGNC Symbol;Acc:HGNC:2907]	137.805	1.67624	0.267803	6.25924	3.87e-10	1.43e-08	51.446	81.1781	64.5003	225.489	217.643	186.572
ENSG00000254221	PCDHGB1	protocadherin gamma subfamily B, 1 [Source:HGNC Symbol;Acc:HGNC:8708]	53.7026	1.67269	0.407899	4.10075	4.12e-05	0.00058009	32.2798	26.0572	18.6958	77.8473	83.2164	84.1193
ENSG00000176945	MUC20	mucin 20, cell surface associated [Source:HGNC Symbol;Acc:HGNC:23282]	23.1522	1.66361	0.612743	2.71503	0.00662705	0.0407767	9.0787	13.0286	11.2175	34.8971	44.8088	25.8829
ENSG00000177133	LINC00982	long intergenic non-protein coding RNA 982 [Source:HGNC Symbol;Acc:HGNC:48664]	43.6237	1.61425	0.531536	3.03696	0.00238978	0.0183392	6.05247	33.0726	25.2393	59.0565	73.6145	64.7072
ENSG00000163083	INHBB	inhibin subunit beta B [Source:HGNC Symbol;Acc:HGNC:6067]	104.12	1.5761	0.386352	4.07945	4.51e-05	0.000629097	33.2886	90.1979	33.6524	190.592	115.223	161.768
ENSG00000130592	LSP1	lymphocyte-specific protein 1 [Source:HGNC Symbol;Acc:HGNC:6707]	58.1595	1.56727	0.396659	3.95119	7.78e-05	0.00101854	27.2361	30.066	30.848	112.744	70.4138	77.6486
ENSG00000164776	PHKG1	phosphorylase kinase catalytic subunit gamma 1 [Source:HGNC Symbol;Acc:HGNC:8930]	44.6106	1.56512	0.445934	3.50976	0.00044852	0.00454844	21.1836	24.0528	22.4349	77.8473	73.6145	48.5304
ENSG00000154529	CNTNAP3B	contactin associated protein like 3B [Source:HGNC Symbol;Acc:HGNC:32035]	61.1688	1.56473	0.410335	3.81329	0.000137128	0.00164743	39.3411	32.0704	21.5001	103.796	107.755	62.5503
ENSG00000120156	TEK	TEK receptor tyrosine kinase [Source:HGNC Symbol;Acc:HGNC:11724]	172.087	1.56236	0.247099	6.32282	2.57e-10	9.73e-09	90.787	75.1649	95.3483	306.02	262.452	202.749
ENSG00000259426	AC027237.3		59.3283	1.53912	0.394905	3.89744	9.72e-05	0.00122913	24.2099	36.0791	30.848	91.2692	105.621	67.9425
ENSG00000124882	EREG	epiregulin [Source:HGNC Symbol;Acc:HGNC:3443]	72.7075	1.52607	0.35261	4.32794	1.51e-05	0.000240301	45.3935	39.0857	28.0436	98.4276	108.821	116.473
ENSG00000124212	PTGIS	prostaglandin I2 synthase [Source:HGNC Symbol;Acc:HGNC:9603]	79.489	1.51431	0.339065	4.46612	7.97e-06	0.000135591	36.3148	48.1055	39.2611	118.113	96.0189	139.12
ENSG00000029534	ANK1	ankyrin 1 [Source:HGNC Symbol;Acc:HGNC:492]	113.716	1.49707	0.312105	4.79669	1.61e-06	3.21e-05	79.6909	54.1187	44.8698	171.801	131.226	200.592
ENSG00000155511	GRIA1	glutamate ionotropic receptor AMPA type subunit 1 [Source:HGNC Symbol;Acc:HGNC:4571]	242.102	1.48831	0.234081	6.35812	2.04e-10	7.85e-09	166.443	117.257	98.1527	308.705	435.286	326.771
ENSG00000172061	LRRC15	leucine rich repeat containing 15 [Source:HGNC Symbol;Acc:HGNC:20818]	653.79	1.4821	0.121387	12.2097	2.76e-34	9.2e-32	351.043	360.791	322.502	963.695	924.982	999.726
ENSG00000148344	PTGES	prostaglandin E synthase [Source:HGNC Symbol;Acc:HGNC:9599]	161.531	1.48079	0.25581	5.78861	7.1e-09	2.11e-07	96.8395	69.1517	89.7396	265.754	185.636	262.064
ENSG00000136826	KLF4	Kruppel like factor 4 [Source:HGNC Symbol;Acc:HGNC:6348]	153.562	1.47632	0.242664	6.08381	1.17e-09	3.92e-08	81.7083	72.1583	89.7396	249.648	201.64	226.475
ENSG00000244242	IFITM10	interferon induced transmembrane protein 10 [Source:HGNC Symbol;Acc:HGNC:40022]	93.8625	1.45956	0.320024	4.56079	5.1e-06	9.09e-05	63.5509	36.0791	50.4785	123.482	147.229	142.356
ENSG00000076344	RGS11	regulator of G protein signaling 11 [Source:HGNC Symbol;Acc:HGNC:9993]	94.368	1.45787	0.338203	4.31064	1.63e-05	0.000257175	54.4722	31.0682	65.4351	144.062	154.697	116.473
ENSG00000130720	FIBCD1	fibrinogen C domain containing 1 [Source:HGNC Symbol;Acc:HGNC:25922]	86.265	1.45631	0.315931	4.60958	4.03e-06	7.41e-05	42.3673	48.1055	47.6742	115.429	118.423	145.591
ENSG00000163431	LMOD1	leiomodin 1 [Source:HGNC Symbol;Acc:HGNC:6647]	206.31	1.4515	0.251291	5.77619	7.64e-09	2.25e-07	142.233	102.224	86.9352	227.278	320.063	359.125
ENSG00000159733	ZFYVE28	zinc finger FYVE-type containing 28 [Source:HGNC Symbol;Acc:HGNC:29334]	61.4395	1.44988	0.44427	3.2635	0.00110043	0.00967616	24.2099	21.0462	53.2829	80.5317	121.624	67.9425
ENSG00000162576	MXRA8	matrix remodeling associated 8 [Source:HGNC Symbol;Acc:HGNC:7542]	12614.9	1.44646	0.0655197	22.0766	5.3e-108	1.66e-104	6186.63	7058.48	7072.6	19937	17371.9	18063
ENSG00000117643	MAN1C1	mannosidase alpha class 1C member 1 [Source:HGNC Symbol;Acc:HGNC:19080]	243.829	1.44088	0.202873	7.10239	1.23e-12	6.37e-11	127.102	129.284	137.414	365.077	409.681	294.418
ENSG00000012171	SEMA3B	semaphorin 3B [Source:HGNC Symbol;Acc:HGNC:10724]	599.093	1.42669	0.151286	9.43041	4.08e-21	4.96e-19	278.414	404.888	291.654	903.744	890.842	825.017
ENSG00000225783	MIAT	myocardial infarction associated transcript (non-protein coding) [Source:HGNC Symbol;Acc:HGNC:33425]	84.5337	1.41732	0.329208	4.30525	1.67e-05	0.000261762	54.4722	36.0791	47.6742	134.219	131.226	103.531
ENSG00000139329	LUM	lumican [Source:HGNC Symbol;Acc:HGNC:6724]	118.677	1.4018	0.313865	4.46625	7.96e-06	0.000135591	54.4722	48.1055	92.544	153.01	153.63	210.298
ENSG00000062038	CDH3	cadherin 3 [Source:HGNC Symbol;Acc:HGNC:1762]	37.9912	1.39895	0.516092	2.71066	0.006715	0.0411938	24.2099	15.033	23.3697	46.5294	83.2164	35.589
ENSG00000198075	SULT1C4	sulfotransferase family 1C member 4 [Source:HGNC Symbol;Acc:HGNC:11457]	224.941	1.39522	0.225374	6.19067	5.99e-10	2.12e-08	160.39	105.231	106.566	370.446	312.595	294.418
ENSG00000158270	COLEC12	collectin subfamily member 12 [Source:HGNC Symbol;Acc:HGNC:16016]	3383.36	1.3951	0.0724478	19.2566	1.24e-82	1.62e-79	1780.43	1912.19	1898.55	4645.78	4758.27	5304.91
ENSG00000129009	ISLR	immunoglobulin superfamily containing leucine rich repeat [Source:HGNC Symbol;Acc:HGNC:6133]	69.5416	1.39447	0.401206	3.47569	0.000509533	0.00508496	27.2361	54.1187	33.6524	96.638	134.426	71.1779
ENSG00000069696	DRD4	dopamine receptor D4 [Source:HGNC Symbol;Acc:HGNC:3025]	64.0724	1.38941	0.379682	3.6594	0.000252804	0.002805	36.3148	39.0857	30.848	88.5848	118.423	71.1779
ENSG00000173227	SYT12	synaptotagmin 12 [Source:HGNC Symbol;Acc:HGNC:18381]	47.3465	1.38927	0.518994	2.67685	0.00743169	0.0445731	9.0787	30.066	39.2611	83.216	44.8088	77.6486
ENSG00000197013	ZNF429	zinc finger protein 429 [Source:HGNC Symbol;Acc:HGNC:20817]	51.4376	1.38724	0.399602	3.47154	0.000517475	0.00515764	30.2623	27.0594	28.0436	75.1629	67.2132	80.884
ENSG00000224431	AC063976.2		33.4761	1.38348	0.518828	2.66655	0.0076635	0.0457359	12.1049	21.0462	22.4349	45.6346	60.812	38.8243
ENSG00000184261	KCNK12	potassium two pore domain channel subfamily K member 12 [Source:HGNC Symbol;Acc:HGNC:6274]	86.4221	1.37866	0.309065	4.46074	8.17e-06	0.000138735	45.3935	48.1055	50.4785	123.482	118.423	132.65
ENSG00000099994	SUSD2	sushi domain containing 2 [Source:HGNC Symbol;Acc:HGNC:30667]	170.373	1.3655	0.246167	5.54704	2.91e-08	8.13e-07	72.6296	111.244	101.892	254.122	272.053	210.298
ENSG00000087510	TFAP2C	transcription factor AP-2 gamma [Source:HGNC Symbol;Acc:HGNC:11744]	1754.27	1.35691	0.0908246	14.9399	1.81e-50	1.24e-47	886.687	980.15	1088.09	2614.59	2429.28	2526.82
ENSG00000185527	PDE6G	phosphodiesterase 6G [Source:HGNC Symbol;Acc:HGNC:8789]	92.3937	1.35522	0.406569	3.3333	0.000858219	0.00777306	21.1836	81.1781	53.2829	99.3224	137.627	161.768
ENSG00000182809	CRIP2	cysteine rich protein 2 [Source:HGNC Symbol;Acc:HGNC:2361]	5281.03	1.33882	0.0686973	19.4887	1.37e-84	2.38e-81	2690.32	3208.04	3079.19	7782.04	7477.74	7448.88
ENSG00000196730	DAPK1	death associated protein kinase 1 [Source:HGNC Symbol;Acc:HGNC:2674]	683.965	1.336	0.135697	9.8455	7.17e-23	1.05e-20	323.807	447.983	392.611	1010.22	1011.4	917.764
ENSG00000132639	SNAP25	synaptosome associated protein 25 [Source:HGNC Symbol;Acc:HGNC:11132]	46.2509	1.33275	0.470181	2.83455	0.00458908	0.030603	24.2099	18.0396	36.4567	56.3722	92.8182	49.6088
ENSG00000137868	STRA6	stimulated by retinoic acid 6 [Source:HGNC Symbol;Acc:HGNC:30650]	932.64	1.33273	0.119055	11.1943	4.35e-29	1.05e-26	495.294	595.306	500.111	1380.67	1437.08	1187.38
ENSG00000230805	AL132709.1		44.7322	1.32809	0.449046	2.95757	0.00310072	0.0225792	21.1836	30.066	25.2393	69.7941	76.8151	45.295
ENSG00000183160	TMEM119	transmembrane protein 119 [Source:HGNC Symbol;Acc:HGNC:27884]	2188.45	1.32794	0.08538	15.5533	1.51e-54	1.19e-51	1283.12	1253.75	1203.07	2877.66	3053.4	3459.68
ENSG00000088756	ARHGAP28	Rho GTPase activating protein 28 [Source:HGNC Symbol;Acc:HGNC:25509]	208.722	1.32731	0.21913	6.05716	1.39e-09	4.58e-08	105.918	144.317	106.566	265.754	301.926	327.85
ENSG00000160951	PTGER1	prostaglandin E receptor 1 [Source:HGNC Symbol;Acc:HGNC:9593]	68.8136	1.32658	0.370239	3.58303	0.000339627	0.0035929	30.2623	51.1121	36.4567	118.113	92.8182	84.1193
ENSG00000147465	STAR	steroidogenic acute regulatory protein [Source:HGNC Symbol;Acc:HGNC:11359]	49.3917	1.3239	0.498283	2.65692	0.00788582	0.0466719	30.2623	12.0264	42.0654	45.6346	73.6145	92.747
ENSG00000130702	LAMA5	laminin subunit alpha 5 [Source:HGNC Symbol;Acc:HGNC:6485]	9127.25	1.32227	0.138147	9.57146	1.05e-21	1.39e-19	4405.19	5346.73	5891.97	14048.3	13168.5	11902.9
ENSG00000109610	SOD3	superoxide dismutase 3 [Source:HGNC Symbol;Acc:HGNC:11181]	763.206	1.31437	0.117785	11.159	6.47e-29	1.51e-26	417.62	475.042	420.654	1073.76	1024.2	1167.96
ENSG00000223764	AL645608.1		165.337	1.3068	0.241537	5.41036	6.29e-08	1.66e-06	81.7083	114.251	89.7396	249.648	252.85	203.828
ENSG00000141052	MYOCD	myocardin [Source:HGNC Symbol;Acc:HGNC:16067]	220.387	1.30497	0.231595	5.6347	1.75e-08	4.99e-07	90.787	144.317	145.827	348.971	265.652	326.771
ENSG00000108551	RASD1	ras related dexamethasone induced 1 [Source:HGNC Symbol;Acc:HGNC:15828]	121.533	1.30327	0.291177	4.47588	7.61e-06	0.00013039	60.5247	54.1187	95.3483	171.801	185.636	161.768
ENSG00000174740	PABPC5	poly(A) binding protein cytoplasmic 5 [Source:HGNC Symbol;Acc:HGNC:13629]	96.7663	1.30236	0.29126	4.47147	7.77e-06	0.000132672	51.446	57.1253	58.8916	139.588	134.426	139.12
ENSG00000135333	EPHA7	EPH receptor A7 [Source:HGNC Symbol;Acc:HGNC:3390]	101.01	1.30194	0.339628	3.83343	0.000126369	0.0015418	78.6821	60.1319	36.4567	179.854	131.226	119.708
ENSG00000186765	FSCN2	fascin actin-bundling protein 2, retinal [Source:HGNC Symbol;Acc:HGNC:3960]	45.8549	1.28875	0.446319	2.8875	0.00388316	0.0269143	24.2099	36.0791	19.6305	53.6878	76.8151	64.7072
ENSG00000149451	ADAM33	ADAM metallopeptidase domain 33 [Source:HGNC Symbol;Acc:HGNC:15478]	450.849	1.28633	0.171861	7.48472	7.17e-14	4.18e-12	252.186	231.508	302.871	714.942	692.403	511.187
ENSG00000198796	ALPK2	alpha kinase 2 [Source:HGNC Symbol;Acc:HGNC:20565]	531.896	1.28297	0.145553	8.81445	1.2e-18	1.16e-16	357.096	275.605	297.262	815.159	691.336	754.917
ENSG00000196338	NLGN3	neuroligin 3 [Source:HGNC Symbol;Acc:HGNC:14289]	47.382	1.28082	0.442504	2.89448	0.00379791	0.0264638	39.3411	24.0528	19.6305	72.4785	57.6113	71.1779
ENSG00000006016	CRLF1	cytokine receptor like factor 1 [Source:HGNC Symbol;Acc:HGNC:2364]	68.5813	1.27216	0.376455	3.3793	0.000726696	0.00679781	30.2623	51.1121	39.2611	123.482	80.0157	87.3547
ENSG00000206190	ATP10A	ATPase phospholipid transporting 10A (putative) [Source:HGNC Symbol;Acc:HGNC:13542]	70.4503	1.2688	0.351801	3.60659	0.000310248	0.00331672	39.3411	51.1121	33.6524	105.586	102.42	90.5901
ENSG00000187479	C11orf96	chromosome 11 open reading frame 96 [Source:HGNC Symbol;Acc:HGNC:38675]	45.2878	1.26777	0.435984	2.90783	0.00363945	0.0256406	24.2099	33.0726	22.4349	53.6878	73.6145	64.7072
ENSG00000120738	EGR1	early growth response 1 [Source:HGNC Symbol;Acc:HGNC:3238]	4705.88	1.26244	0.0794714	15.8854	8e-57	7.38e-54	2417.96	2820.19	3067.97	6863.98	6782.13	6283.07
ENSG00000144868	TMEM108	transmembrane protein 108 [Source:HGNC Symbol;Acc:HGNC:28451]	49.6691	1.25922	0.420469	2.99479	0.00274631	0.0205177	30.2623	21.0462	36.4567	75.1629	73.6145	61.4718
ENSG00000070808	CAMK2A	calcium/calmodulin dependent protein kinase II alpha [Source:HGNC Symbol;Acc:HGNC:1460]	242.91	1.25781	0.197382	6.37248	1.86e-10	7.24e-09	148.286	156.343	125.262	327.495	383.009	317.065
ENSG00000145708	CRHBP	corticotropin releasing hormone binding protein [Source:HGNC Symbol;Acc:HGNC:2356]	269.322	1.25095	0.192002	6.51531	7.25e-11	2.96e-09	185.609	135.297	157.044	346.286	387.276	404.42
ENSG00000162645	GBP2	guanylate binding protein 2 [Source:HGNC Symbol;Acc:HGNC:4183]	117.069	1.24972	0.295447	4.22992	2.34e-05	0.000354454	57.4985	63.1385	86.9352	134.219	160.031	200.592
ENSG00000160801	PTH1R	parathyroid hormone 1 receptor [Source:HGNC Symbol;Acc:HGNC:9608]	139.147	1.24354	0.288285	4.31359	1.61e-05	0.000254634	105.918	55.1209	86.9352	216.541	156.831	213.534
ENSG00000175745	NR2F1	nuclear receptor subfamily 2 group F member 1 [Source:HGNC Symbol;Acc:HGNC:7975]	1369.86	1.24282	0.0874167	14.2172	7.16e-46	4.16e-43	801.952	823.807	816.07	2018.66	1864.9	1893.76
ENSG00000162804	SNED1	sushi, nidogen and EGF like domains 1 [Source:HGNC Symbol;Acc:HGNC:24696]	3115.26	1.23639	0.0876547	14.1052	3.53e-45	1.98e-42	1640.22	1926.23	2003.25	4799.69	4295.24	4026.94
ENSG00000142765	SYTL1	synaptotagmin like 1 [Source:HGNC Symbol;Acc:HGNC:15584]	129.487	1.23294	0.284687	4.33084	1.49e-05	0.000237692	75.6559	75.1649	81.3265	238.911	137.627	168.239
ENSG00000147041	SYTL5	synaptotagmin like 5 [Source:HGNC Symbol;Acc:HGNC:15589]	144.731	1.2295	0.270446	4.54621	5.46e-06	9.68e-05	114.997	66.1451	78.5222	190.592	227.245	190.886
ENSG00000187601	MAGEH1	MAGE family member H1 [Source:HGNC Symbol;Acc:HGNC:24092]	761.676	1.22742	0.120681	10.1708	2.68e-24	4.46e-22	517.486	432.95	417.85	1105.97	1059.41	1036.39
ENSG00000187634	SAMD11	sterile alpha motif domain containing 11 [Source:HGNC Symbol;Acc:HGNC:28706]	267.666	1.22664	0.239724	5.1169	3.11e-07	7.07e-06	96.8395	189.416	194.436	421.449	332.865	370.988
ENSG00000158859	ADAMTS4	ADAM metallopeptidase with thrombospondin type 1 motif 4 [Source:HGNC Symbol;Acc:HGNC:220]	102.346	1.22627	0.313905	3.9065	9.36e-05	0.00118972	48.4198	51.1121	84.1309	150.326	128.025	152.062
ENSG00000184937	WT1	Wilms tumor 1 [Source:HGNC Symbol;Acc:HGNC:12796]	47.7816	1.22448	0.433409	2.82523	0.00472462	0.0312543	30.2623	36.0791	19.6305	59.0565	64.0126	77.6486
ENSG00000154864	PIEZO2	piezo type mechanosensitive ion channel component 2 [Source:HGNC Symbol;Acc:HGNC:26270]	517.369	1.22115	0.142702	8.55736	1.15e-17	9.95e-16	341.965	306.673	283.241	681.835	688.135	802.369
ENSG00000168398	BDKRB2	bradykinin receptor B2 [Source:HGNC Symbol;Acc:HGNC:1030]	150.26	1.21917	0.239487	5.09076	3.57e-07	8.03e-06	99.8658	84.1847	86.9352	215.646	224.044	190.886
ENSG00000264514	AP000915.1		50.4851	1.21857	0.400966	3.03908	0.00237302	0.0182374	30.2623	27.0594	33.6524	67.1097	70.4138	74.4133
ENSG00000145934	TENM2	teneurin transmembrane protein 2 [Source:HGNC Symbol;Acc:HGNC:29943]	693.882	1.21756	0.122945	9.90331	4.03e-23	5.96e-21	390.384	417.917	443.089	920.745	1062.61	928.548
ENSG00000164125	FAM198B	family with sequence similarity 198 member B [Source:HGNC Symbol;Acc:HGNC:25312]	229.315	1.19764	0.194646	6.15292	7.61e-10	2.63e-08	139.207	135.297	143.023	295.283	313.662	349.419
ENSG00000137975	CLCA2	chloride channel accessory 2 [Source:HGNC Symbol;Acc:HGNC:2016]	115.039	1.19435	0.281461	4.24338	2.2e-05	0.000336116	75.6559	81.1781	53.2829	163.748	163.232	153.14
ENSG00000223403	MEG9	maternally expressed 9 (non-protein coding) [Source:HGNC Symbol;Acc:HGNC:43874]	76.0128	1.1937	0.3575	3.33903	0.000840714	0.00763696	54.4722	48.1055	36.4567	136.904	96.0189	84.1193
ENSG00000105376	ICAM5	intercellular adhesion molecule 5 [Source:HGNC Symbol;Acc:HGNC:5348]	182.194	1.19081	0.247819	4.80514	1.55e-06	3.09e-05	102.892	102.224	128.066	322.127	198.439	239.417
ENSG00000141837	CACNA1A	calcium voltage-gated channel subunit alpha1 A [Source:HGNC Symbol;Acc:HGNC:1388]	705.692	1.19001	0.130665	9.10728	8.45e-20	9.2e-18	378.279	453.996	458.046	1039.75	1037	867.076
ENSG00000230778	ANKRD63	ankyrin repeat domain 63 [Source:HGNC Symbol;Acc:HGNC:40027]	186.83	1.17194	0.2272	5.1582	2.49e-07	5.77e-06	105.918	126.277	112.175	222.804	246.448	307.359
ENSG00000233521	LINC01638	long intergenic non-protein coding RNA 1638 [Source:HGNC Symbol;Acc:HGNC:52425]	51.7325	1.17145	0.42889	2.73135	0.00630752	0.0392886	42.3673	25.055	28.0436	67.1097	92.8182	55.0011
ENSG00000028137	TNFRSF1B	TNF receptor superfamily member 1B [Source:HGNC Symbol;Acc:HGNC:11917]	453.382	1.17095	0.174218	6.72118	1.8e-11	7.98e-10	229.994	351.772	255.197	683.624	553.709	645.993
ENSG00000131797	CLUHP3	clustered mitochondria homolog pseudogene 3 [Source:HGNC Symbol;Acc:HGNC:28447]	52.4592	1.16058	0.407283	2.84957	0.00437783	0.0295715	39.3411	30.066	28.0436	88.5848	64.0126	64.7072
ENSG00000142235	LMTK3	lemur tyrosine kinase 3 [Source:HGNC Symbol;Acc:HGNC:19295]	1400.19	1.15704	0.111235	10.4017	2.43e-25	4.39e-23	771.69	886.946	942.266	2047.29	2096.41	1656.5
ENSG00000163017	ACTG2	actin, gamma 2, smooth muscle, enteric [Source:HGNC Symbol;Acc:HGNC:145]	4515.61	1.15505	0.0858475	13.4547	2.89e-41	1.26e-38	2406.87	3112.83	2875.41	5849.28	6106.8	6742.49
ENSG00000177839	PCDHB9	protocadherin beta 9 [Source:HGNC Symbol;Acc:HGNC:8694]	84.7385	1.15	0.326131	3.52619	0.000421579	0.00431149	50.4372	54.1187	53.2829	104.691	98.1526	147.748
ENSG00000021300	PLEKHB1	pleckstrin homology domain containing B1 [Source:HGNC Symbol;Acc:HGNC:19079]	56.7031	1.14557	0.430699	2.6598	0.0078187	0.0463973	21.1836	51.1121	33.6524	83.216	92.8182	58.2365
ENSG00000196967	ZNF585A	zinc finger protein 585A [Source:HGNC Symbol;Acc:HGNC:26305]	86.4421	1.14473	0.311796	3.67139	0.000241232	0.0026976	45.3935	57.1253	58.8916	112.744	128.025	116.473
ENSG00000159674	SPON2	spondin 2 [Source:HGNC Symbol;Acc:HGNC:11253]	815.42	1.14261	0.123075	9.28386	1.63e-20	1.94e-18	453.935	487.068	583.307	1076.44	1088.21	1203.55
ENSG00000164093	PITX2	paired like homeodomain 2 [Source:HGNC Symbol;Acc:HGNC:9005]	549.351	1.13496	0.135583	8.37098	5.71e-17	4.64e-15	375.253	324.712	331.85	821.423	705.205	737.662
ENSG00000247746	USP51	ubiquitin specific peptidase 51 [Source:HGNC Symbol;Acc:HGNC:23086]	54.472	1.13136	0.415856	2.72055	0.00651726	0.0402525	21.1836	39.0857	42.0654	73.3733	86.417	64.7072
ENSG00000167157	PRRX2	paired related homeobox 2 [Source:HGNC Symbol;Acc:HGNC:21338]	484.441	1.12753	0.143757	7.84333	4.39e-15	2.9e-13	311.702	315.693	285.11	612.041	640.126	741.976
ENSG00000250120	PCDHA10	protocadherin alpha 10 [Source:HGNC Symbol;Acc:HGNC:8664]	303.802	1.12594	0.181756	6.19479	5.84e-10	2.09e-08	175.522	192.422	204.718	426.818	354.203	469.127
ENSG00000128606	LRRC17	leucine rich repeat containing 17 [Source:HGNC Symbol;Acc:HGNC:16895]	442.59	1.12552	0.170689	6.59398	4.28e-11	1.79e-09	330.868	276.607	227.153	520.771	640.126	660.013
ENSG00000124875	CXCL6	C-X-C motif chemokine ligand 6 [Source:HGNC Symbol;Acc:HGNC:10643]	156.27	1.12263	0.258793	4.33793	1.44e-05	0.000231279	130.128	78.1715	86.9352	217.435	195.238	229.711
ENSG00000259605	AC074212.1		66.9969	1.11053	0.362794	3.06104	0.00220573	0.0171825	48.4198	48.1055	30.848	91.2692	99.2195	84.1193
ENSG00000172020	GAP43	growth associated protein 43 [Source:HGNC Symbol;Acc:HGNC:4140]	559.167	1.10585	0.138111	8.00698	1.18e-15	8.26e-14	405.515	336.739	322.502	783.841	713.74	792.663
ENSG00000172346	CSDC2	cold shock domain containing C2 [Source:HGNC Symbol;Acc:HGNC:30359]	425.772	1.10584	0.178923	6.18051	6.39e-10	2.25e-08	205.784	267.587	336.524	577.144	630.524	537.07
ENSG00000118898	PPL	periplakin [Source:HGNC Symbol;Acc:HGNC:9273]	227.174	1.10405	0.219645	5.02652	4.99e-07	1.1e-05	133.154	114.251	185.088	325.706	313.662	291.182
ENSG00000130540	SULT4A1	sulfotransferase family 4A member 1 [Source:HGNC Symbol;Acc:HGNC:14903]	82.9016	1.10137	0.334832	3.28933	0.00100427	0.00890046	45.3935	51.1121	61.696	139.588	89.6176	110.002
ENSG00000104213	PDGFRL	platelet derived growth factor receptor like [Source:HGNC Symbol;Acc:HGNC:8805]	739.141	1.09971	0.112197	9.80161	1.11e-22	1.61e-20	456.961	463.016	490.763	1009.33	972.991	1041.79
ENSG00000124172	ATP5F1E	ATP synthase F1 subunit epsilon [Source:HGNC Symbol;Acc:HGNC:838]	2211.06	1.09755	0.0922033	11.9036	1.13e-32	3.42e-30	1604.91	1265.78	1354.51	2944.77	2892.3	3204.08
ENSG00000138316	ADAMTS14	ADAM metallopeptidase with thrombospondin type 1 motif 14 [Source:HGNC Symbol;Acc:HGNC:14899]	1666.79	1.08315	0.0931755	11.6249	3.08e-31	8.94e-29	1135.85	983.157	1088.09	2356.89	2383.4	2053.37
ENSG00000171951	SCG2	secretogranin II [Source:HGNC Symbol;Acc:HGNC:10575]	1003.97	1.07829	0.0989817	10.8938	1.23e-27	2.76e-25	647.614	643.411	645.003	1374.41	1289.85	1423.56
ENSG00000245680	ZNF585B	zinc finger protein 585B [Source:HGNC Symbol;Acc:HGNC:30948]	98.0975	1.06179	0.339831	3.12445	0.00178137	0.0145233	48.4198	84.1847	57.9568	110.955	180.302	106.767
ENSG00000099998	GGT5	gamma-glutamyltransferase 5 [Source:HGNC Symbol;Acc:HGNC:4260]	93.5083	1.05223	0.310062	3.39362	0.000689748	0.00653801	57.4985	66.1451	58.8916	126.166	100.286	152.062
ENSG00000167191	GPRC5B	G protein-coupled receptor class C group 5 member B [Source:HGNC Symbol;Acc:HGNC:13308]	96.6281	1.04651	0.310483	3.37059	0.000750061	0.0069665	75.6559	60.1319	53.2829	107.376	128.025	155.297
ENSG00000249669	CARMN	cardiac mesoderm enhancer-associated non-coding RNA [Source:HGNC Symbol;Acc:HGNC:42872]	159.289	1.04584	0.256351	4.07972	4.51e-05	0.000628933	111.971	96.2111	103.761	222.804	262.452	158.533
ENSG00000170891	CYTL1	cytokine like 1 [Source:HGNC Symbol;Acc:HGNC:24435]	184.944	1.04454	0.271604	3.84582	0.000120151	0.00147397	154.338	135.297	72.9134	225.489	230.445	291.182
ENSG00000157851	DPYSL5	dihydropyrimidinase like 5 [Source:HGNC Symbol;Acc:HGNC:20637]	83.6243	1.04143	0.32702	3.1846	0.00144954	0.0122248	45.3935	51.1121	67.3047	96.638	124.825	116.473
ENSG00000010610	CD4	CD4 molecule [Source:HGNC Symbol;Acc:HGNC:1678]	77.8761	1.03761	0.355727	2.91687	0.0035356	0.0250901	31.2711	57.1253	64.5003	102.007	108.821	103.531
ENSG00000177932	ZNF354C	zinc finger protein 354C [Source:HGNC Symbol;Acc:HGNC:16736]	253.857	1.03686	0.19541	5.30609	1.12e-07	2.8e-06	163.417	147.323	187.892	300.652	377.674	346.183
ENSG00000189223	PAX8-AS1	PAX8 antisense RNA 1 [Source:HGNC Symbol;Acc:HGNC:49271]	75.8069	1.03623	0.339044	3.05634	0.0022406	0.0174074	45.3935	56.1231	47.6742	112.744	112.022	80.884
ENSG00000075275	CELSR1	cadherin EGF LAG seven-pass G-type receptor 1 [Source:HGNC Symbol;Acc:HGNC:1850]	552.991	1.03326	0.163053	6.337	2.34e-10	8.92e-09	269.335	378.831	440.285	731.048	751.081	747.368
ENSG00000113361	CDH6	cadherin 6 [Source:HGNC Symbol;Acc:HGNC:1765]	1413.91	1.02785	0.0900982	11.4081	3.81e-30	1.03e-27	853.398	953.091	984.331	1854.91	1933.18	1904.55
ENSG00000000971	CFH	complement factor H [Source:HGNC Symbol;Acc:HGNC:4883]	314.62	1.02626	0.196846	5.21351	1.85e-07	4.41e-06	234.029	234.514	153.305	381.183	464.091	420.597
ENSG00000188171	ZNF626	zinc finger protein 626 [Source:HGNC Symbol;Acc:HGNC:30461]	72.0483	1.02349	0.365953	2.79677	0.00516161	0.0334247	64.5597	33.0726	44.8698	85.9004	93.8851	110.002
ENSG00000143816	WNT9A	Wnt family member 9A [Source:HGNC Symbol;Acc:HGNC:12778]	116.436	1.02318	0.28018	3.65188	0.000260324	0.0028561	90.787	78.1715	61.696	171.801	137.627	158.533
ENSG00000219438	FAM19A5	family with sequence similarity 19 member A5, C-C motif chemokine like [Source:HGNC Symbol;Acc:HGNC:21592]	118.862	1.02267	0.282115	3.62501	0.000288951	0.0031221	87.7608	69.1517	78.5222	187.907	124.825	165.003
ENSG00000146674	IGFBP3	insulin like growth factor binding protein 3 [Source:HGNC Symbol;Acc:HGNC:5472]	2831.91	1.0219	0.0649171	15.7417	7.83e-56	6.82e-53	1872.23	1909.19	1825.64	3812.73	3792.75	3778.9
ENSG00000169129	AFAP1L2	actin filament associated protein 1 like 2 [Source:HGNC Symbol;Acc:HGNC:25901]	110.231	1.02168	0.298609	3.42146	0.000622866	0.00604662	63.5509	93.2045	61.696	161.063	162.165	119.708
ENSG00000148848	ADAM12	ADAM metallopeptidase domain 12 [Source:HGNC Symbol;Acc:HGNC:190]	5876.82	1.0186	0.05524	18.4396	6.32e-76	7.63e-73	3917.97	3749.22	3985	7820.52	8081.59	7706.63
ENSG00000146700	SSC4D	scavenger receptor cysteine rich family member with 4 domains [Source:HGNC Symbol;Acc:HGNC:14461]	189.439	1.01843	0.249392	4.08367	4.43e-05	0.000620539	105.918	135.297	134.609	303.336	179.235	278.241
ENSG00000224940	PRRT4	proline rich transmembrane protein 4 [Source:HGNC Symbol;Acc:HGNC:37280]	98.8268	1.01454	0.308795	3.2855	0.00101803	0.00901734	48.4198	69.1517	78.5222	118.113	151.496	127.257
ENSG00000119938	PPP1R3C	protein phosphatase 1 regulatory subunit 3C [Source:HGNC Symbol;Acc:HGNC:9293]	107.502	1.01454	0.306548	3.30956	0.000934417	0.0083427	69.6034	51.1121	92.544	126.166	163.232	142.356
ENSG00000135472	FAIM2	Fas apoptotic inhibitory molecule 2 [Source:HGNC Symbol;Acc:HGNC:17067]	1040.7	1.01375	0.103914	9.75561	1.75e-22	2.42e-20	623.404	708.554	735.678	1363.67	1462.69	1350.22
ENSG00000187688	TRPV2	transient receptor potential cation channel subfamily V member 2 [Source:HGNC Symbol;Acc:HGNC:18082]	492.477	1.01302	0.133066	7.61291	2.68e-14	1.61e-12	314.728	341.75	322.502	646.938	668.931	660.013
ENSG00000101463	SYNDIG1	synapse differentiation inducing 1 [Source:HGNC Symbol;Acc:HGNC:15885]	598.268	1.00834	0.141182	7.14213	9.19e-13	4.85e-11	428.717	351.772	411.307	796.369	700.938	900.508
ENSG00000185432	METTL7A	methyltransferase like 7A [Source:HGNC Symbol;Acc:HGNC:24550]	148.17	1.00502	0.258445	3.88872	0.000100773	0.00126901	111.971	108.237	75.7178	204.014	220.843	168.239
ENSG00000162426	SLC45A1	solute carrier family 45 member 1 [Source:HGNC Symbol;Acc:HGNC:17939]	142.138	1.00184	0.282572	3.54543	0.000391971	0.004059	96.8395	120.264	67.3047	214.751	204.84	148.827
ENSG00000273055	AC005046.1		85.7888	1.00125	0.343665	2.91345	0.00357456	0.025324	75.6559	51.1121	44.8698	118.113	137.627	87.3547

## Sheet: Downregulated genes
GeneID	Symbol	Description	baseMean	log2FoldChange	lfcSE	stat	pvalue	padj	WT_rep1	WT_rep2	WT_rep3	SIRT7_KO_rep1	SIRT7_KO_rep2	SIRT7_KO_rep3
ENSG00000162722	TRIM58	tripartite motif containing 58 [Source:HGNC Symbol;Acc:HGNC:24150]	123.264	-10.3741	1.20679	-8.59645	8.22e-18	7.16e-16	233.02	276.607	229.958	0	0	0
ENSG00000055813	CCDC85A	coiled-coil domain containing 85A [Source:HGNC Symbol;Acc:HGNC:29400]	41.5099	-8.8033	1.26891	-6.93769	3.99e-12	1.96e-10	84.7346	108.237	56.0873	0	0	0
ENSG00000189056	RELN	reelin [Source:HGNC Symbol;Acc:HGNC:9957]	41.2141	-8.7937	1.2672	-6.93949	3.94e-12	1.95e-10	60.5247	108.237	78.5222	0	0	0
ENSG00000108439	PNPO	pyridoxamine 5'-phosphate oxidase [Source:HGNC Symbol;Acc:HGNC:30260]	41.0553	-8.78855	1.26045	-6.97257	3.11e-12	1.55e-10	69.6034	84.1847	92.544	0	0	0
ENSG00000157502	MUM1L1	MUM1 like 1 [Source:HGNC Symbol;Acc:HGNC:26583]	38.5566	-8.69678	1.27484	-6.82187	8.99e-12	4.23e-10	102.892	75.1649	53.2829	0	0	0
ENSG00000198934	MAGEE1	MAGE family member E1 [Source:HGNC Symbol;Acc:HGNC:24934]	188.089	-8.5397	0.860425	-9.92498	3.24e-23	4.89e-21	326.833	405.89	392.611	0	3.20063	0
ENSG00000238243	OR2W3	olfactory receptor family 2 subfamily W member 3 [Source:HGNC Symbol;Acc:HGNC:15021]	23.2225	-7.96537	1.33485	-5.96724	2.41e-09	7.71e-08	69.6034	36.0791	33.6524	0	0	0
ENSG00000233251	AC007743.1		18.9493	-7.67356	1.39838	-5.48745	4.08e-08	1.12e-06	12.1049	51.1121	50.4785	0	0	0
ENSG00000166432	ZMAT1	zinc finger matrin-type 1 [Source:HGNC Symbol;Acc:HGNC:29377]	30.8375	-5.89698	0.995576	-5.92319	3.16e-09	1e-07	72.6296	39.0857	70.1091	0	3.20063	0
ENSG00000243137	PSG4	pregnancy specific beta-1-glycoprotein 4 [Source:HGNC Symbol;Acc:HGNC:9521]	21.5905	-5.36782	1.04069	-5.15792	2.5e-07	5.77e-06	45.3935	36.0791	44.8698	0	3.20063	0
ENSG00000164604	GPR85	G protein-coupled receptor 85 [Source:HGNC Symbol;Acc:HGNC:4536]	35.3209	-5.10192	0.758664	-6.72488	1.76e-11	7.83e-10	66.5772	72.1583	67.3047	2.68439	3.20063	0
ENSG00000105472	CLEC11A	C-type lectin domain containing 11A [Source:HGNC Symbol;Acc:HGNC:10576]	1044.36	-4.69072	0.363082	-12.9192	3.51e-38	1.41e-35	1961	1951.28	2120.1	72.4785	44.8088	116.473
ENSG00000161681	SHANK1	SH3 and multiple ankyrin repeat domains 1 [Source:HGNC Symbol;Acc:HGNC:15474]	190.331	-4.34323	0.719995	-6.03231	1.62e-09	5.3e-08	354.069	300.66	433.741	21.4751	28.8057	3.23536
ENSG00000186446	ZNF501	zinc finger protein 501 [Source:HGNC Symbol;Acc:HGNC:23717]	51.056	-4.00868	0.53674	-7.46856	8.11e-14	4.71e-12	72.6296	126.277	89.7396	8.05317	6.40126	3.23536
ENSG00000162981	FAM84A	family with sequence similarity 84 member A [Source:HGNC Symbol;Acc:HGNC:20743]	89.062	-3.43969	0.3963	-8.67952	3.97e-18	3.54e-16	160.39	138.303	190.697	16.1063	22.4044	6.47072
ENSG00000253873	PCDHGA11	protocadherin gamma subfamily A, 11 [Source:HGNC Symbol;Acc:HGNC:8698]	214.949	-3.31737	0.231332	-14.3403	1.23e-46	7.69e-44	416.612	379.833	375.785	40.2658	41.6082	35.589
ENSG00000211772	TRBC2	T cell receptor beta constant 2 [Source:HGNC Symbol;Acc:HGNC:12157]	1038.59	-3.03003	0.141883	-21.3559	3.44e-101	8.98e-98	1891.4	1977.34	1684.49	259.491	163.232	255.593
ENSG00000168546	GFRA2	GDNF family receptor alpha 2 [Source:HGNC Symbol;Acc:HGNC:4244]	17.3059	-2.99941	0.916917	-3.27119	0.00107095	0.00943812	54.4722	24.0528	14.0218	8.05317	0	3.23536
ENSG00000163235	TGFA	transforming growth factor alpha [Source:HGNC Symbol;Acc:HGNC:11765]	19.772	-2.78346	0.720166	-3.86503	0.000111075	0.00138099	33.2886	45.0989	25.2393	5.36878	6.40126	3.23536
ENSG00000179542	SLITRK4	SLIT and NTRK like family member 4 [Source:HGNC Symbol;Acc:HGNC:23502]	46.8536	-2.4566	0.590295	-4.16165	3.16e-05	0.000465131	69.6034	78.1715	89.7396	8.05317	3.20063	32.3536
ENSG00000260063	AL512408.1		19.331	-2.3919	0.715636	-3.34235	0.00083073	0.00755902	36.3148	30.066	30.848	2.68439	9.60189	6.47072
ENSG00000223756	TSSC2	tumor suppressing subtransferable candidate 2 pseudogene [Source:HGNC Symbol;Acc:HGNC:12384]	156.977	-2.38209	0.251688	-9.46445	2.95e-21	3.66e-19	255.212	264.58	270.154	45.6346	44.8088	61.4718
ENSG00000150471	ADGRL3	adhesion G protein-coupled receptor L3 [Source:HGNC Symbol;Acc:HGNC:20974]	47.0175	-2.37952	0.460858	-5.16324	2.43e-07	5.63e-06	69.6034	63.1385	103.761	13.4219	16.0031	16.1768
ENSG00000106123	EPHB6	EPH receptor B6 [Source:HGNC Symbol;Acc:HGNC:3396]	401.124	-2.28301	0.169085	-13.5021	1.52e-41	6.8e-39	636.518	736.616	623.503	139.588	115.223	155.297
ENSG00000100583	SAMD15	sterile alpha motif domain containing 15 [Source:HGNC Symbol;Acc:HGNC:18631]	17.6999	-2.2679	0.861392	-2.63283	0.00846779	0.0491947	18.1574	36.0791	33.6524	5.36878	0	12.9414
ENSG00000254717	GLYATL1P2	glycine-N-acyltransferase like 1 pseudogene 2 [Source:HGNC Symbol;Acc:HGNC:37863]	19.4503	-2.25859	0.758979	-2.97583	0.00292195	0.0214971	39.3411	21.0462	36.4567	13.4219	3.20063	3.23536
ENSG00000173597	SULT1B1	sulfotransferase family 1B member 1 [Source:HGNC Symbol;Acc:HGNC:17845]	49.2153	-2.14155	0.451531	-4.74285	2.11e-06	4.1e-05	87.7608	63.1385	89.7396	16.1063	25.605	12.9414
ENSG00000156755	IGKV1OR-2	immunoglobulin kappa variable 1/OR-2 (pseudogene) [Source:HGNC Symbol;Acc:HGNC:5761]	19.4329	-2.12388	0.727642	-2.91885	0.0035132	0.0249514	38.3323	31.0682	25.2393	2.68439	12.8025	6.47072
ENSG00000109846	CRYAB	crystallin alpha B [Source:HGNC Symbol;Acc:HGNC:2389]	47.6161	-2.0956	0.447739	-4.6804	2.86e-06	5.41e-05	78.6821	63.1385	89.7396	18.7907	22.4044	12.9414
ENSG00000189060	H1F0	H1 histone family member 0 [Source:HGNC Symbol;Acc:HGNC:4714]	5305.39	-2.02914	0.056688	-35.795	1.32e-280	6.92e-277	8670.16	8232.06	8665.48	2075.03	2102.81	2086.81
ENSG00000233013	FAM157B	family with sequence similarity 157 member B (non-protein coding) [Source:HGNC Symbol;Acc:HGNC:34080]	55.8663	-2.00642	0.573631	-3.49776	0.000469188	0.00472746	114.997	37.0813	115.914	8.05317	14.9363	44.2166
ENSG00000113805	CNTN3	contactin 3 [Source:HGNC Symbol;Acc:HGNC:2173]	26.5274	-1.92263	0.576792	-3.33332	0.000858151	0.00777306	42.3673	33.0726	50.4785	10.7376	12.8025	9.70608
ENSG00000178343	SHISA3	shisa family member 3 [Source:HGNC Symbol;Acc:HGNC:25159]	30.8021	-1.85583	0.633904	-2.92761	0.00341574	0.0244084	24.2099	81.1781	39.2611	8.05317	22.4044	9.70608
ENSG00000230836	LINC01293	long intergenic non-protein coding RNA 1293 [Source:HGNC Symbol;Acc:HGNC:50362]	31.5064	-1.82674	0.558655	-3.2699	0.00107585	0.00947596	57.4985	48.1055	42.0654	18.7907	6.40126	16.1768
ENSG00000204536	CCHCR1	coiled-coil alpha-helical rod protein 1 [Source:HGNC Symbol;Acc:HGNC:13930]	49.3147	-1.82413	0.59023	-3.09054	0.00199793	0.0159164	163.417	29.0638	38.3263	23.2647	22.4044	19.4122
ENSG00000240038	AMY2B	amylase, alpha 2B (pancreatic) [Source:HGNC Symbol;Acc:HGNC:478]	26.6325	-1.82391	0.60316	-3.02392	0.00249525	0.0189906	48.4198	39.0857	37.3915	18.7907	6.40126	9.70608
ENSG00000189120	SP6	Sp6 transcription factor [Source:HGNC Symbol;Acc:HGNC:14530]	24.9806	-1.81279	0.600577	-3.01841	0.00254105	0.0192703	33.2886	30.066	53.2829	10.7376	12.8025	9.70608
ENSG00000081803	CADPS2	calcium dependent secretion activator 2 [Source:HGNC Symbol;Acc:HGNC:16018]	22.2179	-1.77859	0.614828	-2.89283	0.00381792	0.0265796	39.3411	33.0726	30.848	10.7376	9.60189	9.70608
ENSG00000175899	A2M	alpha-2-macroglobulin [Source:HGNC Symbol;Acc:HGNC:7]	93.956	-1.76641	0.327024	-5.40148	6.61e-08	1.74e-06	135.172	123.27	177.61	53.6878	38.4075	35.589
ENSG00000136999	NOV	nephroblastoma overexpressed [Source:HGNC Symbol;Acc:HGNC:7885]	66.0423	-1.74374	0.38932	-4.47895	7.5e-06	0.000128668	96.8395	135.297	72.9134	26.8439	32.0063	32.3536
ENSG00000133083	DCLK1	doublecortin like kinase 1 [Source:HGNC Symbol;Acc:HGNC:2700]	45.3867	-1.73367	0.440186	-3.93848	8.2e-05	0.00106598	75.6559	72.1583	61.696	24.1595	16.0031	22.6475
ENSG00000147234	FRMPD3	FERM and PDZ domain containing 3 [Source:HGNC Symbol;Acc:HGNC:29382]	30.156	-1.69089	0.54171	-3.1214	0.00179996	0.0146357	48.4198	39.0857	50.4785	10.7376	12.8025	19.4122
ENSG00000003096	KLHL13	kelch like family member 13 [Source:HGNC Symbol;Acc:HGNC:22931]	57.2167	-1.69068	0.445791	-3.79253	0.000149117	0.00177111	66.5772	100.22	95.3483	29.5283	12.8025	38.8243
ENSG00000173320	STOX2	storkhead box 2 [Source:HGNC Symbol;Acc:HGNC:25450]	28.3408	-1.67235	0.613466	-2.72607	0.00640932	0.039812	54.4722	36.0791	39.2611	24.1595	9.60189	6.47072
ENSG00000214940	NPIPA8	nuclear pore complex interacting protein family member A8 [Source:HGNC Symbol;Acc:HGNC:41983]	39.8495	-1.67156	0.509103	-3.28333	0.00102587	0.00907142	80.6996	33.0726	68.2395	20.5803	14.9363	21.5691
ENSG00000164509	IL31RA	interleukin 31 receptor A [Source:HGNC Symbol;Acc:HGNC:18969]	22.5085	-1.66262	0.632821	-2.62731	0.0086063	0.0498631	36.3148	30.066	36.4567	16.1063	6.40126	9.70608
ENSG00000271020	AC112220.2		38.866	-1.64705	0.552048	-2.98352	0.00284953	0.0210731	60.5247	54.1187	61.696	5.36878	25.605	25.8829
ENSG00000227347	HNRNPKP2	heterogeneous nuclear ribonucleoprotein K pseudogene 2 [Source:HGNC Symbol;Acc:HGNC:42375]	31.0214	-1.6154	0.556266	-2.904	0.00368429	0.0258669	60.5247	49.1077	30.848	18.7907	9.60189	17.2552
ENSG00000183072	NKX2-5	NK2 homeobox 5 [Source:HGNC Symbol;Acc:HGNC:2488]	56.8582	-1.58759	0.394002	-4.02939	5.59e-05	0.000762393	75.6559	93.2045	86.9352	24.1595	25.605	35.589
ENSG00000249395	CASC9	cancer susceptibility 9 (non-protein coding) [Source:HGNC Symbol;Acc:HGNC:48906]	43.0052	-1.44492	0.457584	-3.15772	0.00159009	0.0131762	57.4985	75.1649	56.0873	24.1595	16.0031	29.1182
ENSG00000248278	SUMO2P17	SUMO2 pseudogene 17 [Source:HGNC Symbol;Acc:HGNC:49358]	35.0556	-1.42715	0.502982	-2.83738	0.00454848	0.0304347	46.4023	62.1363	44.8698	21.4751	12.8025	22.6475
ENSG00000147202	DIAPH2	diaphanous related formin 2 [Source:HGNC Symbol;Acc:HGNC:2877]	586.766	-1.39257	0.151983	-9.16266	5.06e-20	5.59e-18	913.923	691.517	943.201	289.914	355.27	326.771
ENSG00000136159	NUDT15	nudix hydrolase 15 [Source:HGNC Symbol;Acc:HGNC:23063]	417.12	-1.38777	0.153399	-9.04681	1.47e-19	1.57e-17	608.273	652.431	550.59	244.279	236.847	210.298
ENSG00000164099	PRSS12	serine protease 12 [Source:HGNC Symbol;Acc:HGNC:9477]	134.875	-1.38485	0.261998	-5.28572	1.25e-07	3.1e-06	160.39	225.495	199.11	69.7941	76.8151	77.6486
ENSG00000129173	E2F8	E2F transcription factor 8 [Source:HGNC Symbol;Acc:HGNC:24727]	125.679	-1.37006	0.27458	-4.98965	6.05e-07	1.3e-05	157.364	201.442	185.088	75.1629	80.0157	55.0011
ENSG00000196611	MMP1	matrix metallopeptidase 1 [Source:HGNC Symbol;Acc:HGNC:7155]	3964.41	-1.35738	0.070412	-19.2777	8.27e-83	1.18e-79	6055.5	5794.71	5258.18	2163.62	2182.83	2331.62
ENSG00000115604	IL18R1	interleukin 18 receptor 1 [Source:HGNC Symbol;Acc:HGNC:5988]	41.9156	-1.32139	0.47879	-2.75984	0.00578294	0.0366323	54.4722	55.1209	70.1091	26.8439	32.0063	12.9414
ENSG00000184304	PRKD1	protein kinase D1 [Source:HGNC Symbol;Acc:HGNC:9407]	219.296	-1.31754	0.25631	-5.14042	2.74e-07	6.32e-06	323.807	291.64	322.502	75.1629	134.426	168.239
ENSG00000257207	AC112229.3		46.9175	-1.29985	0.431213	-3.0144	0.00257486	0.0194735	59.516	59.1297	81.3265	21.4751	30.9394	29.1182
ENSG00000122420	PTGFR	prostaglandin F receptor [Source:HGNC Symbol;Acc:HGNC:9600]	66.2158	-1.28388	0.380065	-3.37806	0.000729992	0.00681176	99.8658	81.1781	100.957	51.0034	38.4075	25.8829
ENSG00000170961	HAS2	hyaluronan synthase 2 [Source:HGNC Symbol;Acc:HGNC:4819]	103.759	-1.27916	0.312562	-4.09249	4.27e-05	0.000598464	127.102	117.257	196.305	56.3722	60.812	64.7072
ENSG00000149596	JPH2	junctophilin 2 [Source:HGNC Symbol;Acc:HGNC:14202]	122.682	-1.26358	0.278984	-4.52922	5.92e-06	0.000104408	163.417	204.449	151.436	59.0565	73.6145	84.1193
ENSG00000177098	SCN4B	sodium voltage-gated channel beta subunit 4 [Source:HGNC Symbol;Acc:HGNC:10592]	108.776	-1.26256	0.330005	-3.82588	0.000130305	0.00157876	130.128	156.343	173.87	51.0034	96.0189	45.295
ENSG00000183780	SLC35F3	solute carrier family 35 member F3 [Source:HGNC Symbol;Acc:HGNC:23616]	371.682	-1.2588	0.154253	-8.1606	3.33e-16	2.5e-14	535.644	529.161	507.59	204.014	230.445	223.24
ENSG00000198885	ITPRIPL1	ITPRIP like 1 [Source:HGNC Symbol;Acc:HGNC:29371]	126.928	-1.25789	0.293255	-4.28941	1.79e-05	0.000278916	169.469	180.396	187.892	104.691	54.4107	64.7072
ENSG00000170498	KISS1	KiSS-1 metastasis suppressor [Source:HGNC Symbol;Acc:HGNC:6341]	210.859	-1.25693	0.221537	-5.67367	1.4e-08	4.01e-07	251.177	348.765	291.654	112.744	115.223	145.591
ENSG00000125657	TNFSF9	TNF superfamily member 9 [Source:HGNC Symbol;Acc:HGNC:11939]	87.5749	-1.21231	0.328539	-3.69001	0.000224248	0.00253662	121.049	117.257	129.001	61.7409	60.812	35.589
ENSG00000163689	C3orf67	chromosome 3 open reading frame 67 [Source:HGNC Symbol;Acc:HGNC:24763]	44.681	-1.20289	0.450616	-2.66944	0.00759777	0.0454648	51.446	57.1253	78.5222	34.8971	25.605	20.4906
ENSG00000078018	MAP2	microtubule associated protein 2 [Source:HGNC Symbol;Acc:HGNC:6839]	76.0331	-1.20013	0.350651	-3.42256	0.000620334	0.00602951	106.927	93.2045	117.783	48.319	57.6113	32.3536
ENSG00000146410	MTFR2	mitochondrial fission regulator 2 [Source:HGNC Symbol;Acc:HGNC:21115]	101.248	-1.18137	0.321192	-3.67809	0.000234987	0.00263905	105.918	186.409	129.001	51.0034	67.2132	67.9425
ENSG00000137968	SLC44A5	solute carrier family 44 member 5 [Source:HGNC Symbol;Acc:HGNC:28524]	57.9534	-1.17778	0.38327	-3.07298	0.00211929	0.0166548	69.6034	87.1913	84.1309	29.5283	35.2069	42.0597
ENSG00000158089	GALNT14	polypeptide N-acetylgalactosaminyltransferase 14 [Source:HGNC Symbol;Acc:HGNC:22946]	164.426	-1.17534	0.261	-4.50321	6.69e-06	0.000116483	233.02	228.501	221.545	71.5837	96.0189	135.885
ENSG00000159263	SIM2	SIM bHLH transcription factor 2 [Source:HGNC Symbol;Acc:HGNC:10883]	166.22	-1.17166	0.225241	-5.2018	1.97e-07	4.66e-06	229.994	246.541	214.066	97.5328	102.42	106.767
ENSG00000131634	TMEM204	transmembrane protein 204 [Source:HGNC Symbol;Acc:HGNC:14158]	198.065	-1.17042	0.282548	-4.14238	3.44e-05	0.000500348	251.177	260.572	311.284	134.219	166.433	64.7072
ENSG00000067606	PRKCZ	protein kinase C zeta [Source:HGNC Symbol;Acc:HGNC:9412]	76.6631	-1.16079	0.35041	-3.31265	0.00092416	0.00826054	105.918	114.251	98.1527	64.4253	38.4075	38.8243
ENSG00000166396	SERPINB7	serpin family B member 7 [Source:HGNC Symbol;Acc:HGNC:13902]	1207.87	-1.15137	0.102558	-11.2265	3.02e-29	7.4e-27	1591.8	1690.71	1713.47	689.888	716.941	844.429
ENSG00000011677	GABRA3	gamma-aminobutyric acid type A receptor alpha3 subunit [Source:HGNC Symbol;Acc:HGNC:4077]	352.843	-1.1503	0.209586	-5.48842	4.06e-08	1.11e-06	487.224	517.134	454.307	171.801	179.235	307.359
ENSG00000197632	SERPINB2	serpin family B member 2 [Source:HGNC Symbol;Acc:HGNC:8584]	60.581	-1.15014	0.400492	-2.87181	0.00408132	0.0280153	93.8133	84.1847	72.9134	48.319	41.6082	22.6475
ENSG00000145861	C1QTNF2	C1q and TNF related 2 [Source:HGNC Symbol;Acc:HGNC:14325]	151.134	-1.14069	0.263983	-4.32109	1.55e-05	0.00024687	223.941	186.409	214.066	118.113	67.2132	97.0608
ENSG00000145246	ATP10D	ATPase phospholipid transporting 10D (putative) [Source:HGNC Symbol;Acc:HGNC:13549]	1510.88	-1.1343	0.0902338	-12.5707	3.06e-36	1.14e-33	2240.42	2046.49	1941.55	949.379	979.393	908.057
ENSG00000134775	FHOD3	formin homology 2 domain containing 3 [Source:HGNC Symbol;Acc:HGNC:26178]	315.163	-1.12649	0.177214	-6.35668	2.06e-10	7.9e-09	393.411	458.005	445.894	212.067	214.442	167.16
ENSG00000117595	IRF6	interferon regulatory factor 6 [Source:HGNC Symbol;Acc:HGNC:6121]	53.0526	-1.12278	0.42476	-2.64332	0.00820973	0.0480987	96.8395	51.1121	70.1091	29.5283	41.6082	29.1182
ENSG00000129255	MPDU1	mannose-P-dolichol utilization defect 1 [Source:HGNC Symbol;Acc:HGNC:7207]	1017.9	-1.11321	0.0991408	-11.2286	2.95e-29	7.34e-27	1384	1449.18	1344.22	668.413	614.521	647.072
ENSG00000128052	KDR	kinase insert domain receptor [Source:HGNC Symbol;Acc:HGNC:6307]	61.4145	-1.11102	0.39269	-2.82926	0.00466555	0.0309943	72.6296	103.226	75.7178	26.8439	48.0094	42.0597
ENSG00000123572	NRK	Nik related kinase [Source:HGNC Symbol;Acc:HGNC:25391]	1256.03	-1.08983	0.0949085	-11.4829	1.61e-30	4.42e-28	1732.02	1729.79	1665.79	808.896	864.17	735.505
ENSG00000101670	LIPG	lipase G, endothelial type [Source:HGNC Symbol;Acc:HGNC:6623]	184.199	-1.07984	0.253844	-4.25395	2.1e-05	0.000321886	202.758	270.594	277.632	155.695	91.7514	106.767
ENSG00000162631	NTNG1	netrin G1 [Source:HGNC Symbol;Acc:HGNC:23319]	342.853	-1.06896	0.17315	-6.17363	6.67e-10	2.33e-08	459.988	526.154	406.633	204.014	214.442	245.887
ENSG00000018236	CNTN1	contactin 1 [Source:HGNC Symbol;Acc:HGNC:2171]	221.759	-1.06693	0.214313	-4.97837	6.41e-07	1.37e-05	305.65	324.712	270.154	136.904	118.423	174.709
ENSG00000135298	ADGRB3	adhesion G protein-coupled receptor B3 [Source:HGNC Symbol;Acc:HGNC:945]	88.3799	-1.05236	0.336176	-3.13038	0.0017458	0.014263	84.7346	138.303	134.609	53.6878	70.4138	48.5304
ENSG00000225206	MIR137HG	MIR137 host gene [Source:HGNC Symbol;Acc:HGNC:42871]	452.118	-1.04911	0.145468	-7.21198	5.51e-13	2.96e-11	647.614	631.385	549.655	279.176	310.461	294.418
ENSG00000117245	KIF17	kinesin family member 17 [Source:HGNC Symbol;Acc:HGNC:19167]	125.883	-1.03715	0.284226	-3.64903	0.000263236	0.00288199	175.522	138.303	193.501	64.4253	80.0157	103.531
ENSG00000101017	CD40	CD40 molecule [Source:HGNC Symbol;Acc:HGNC:11919]	118.962	-1.03504	0.272742	-3.79495	0.000147672	0.00175794	175.522	133.292	171.066	85.9004	76.8151	71.1779
ENSG00000074201	CLNS1A	chloride nucleotide-sensitive channel 1A [Source:HGNC Symbol;Acc:HGNC:2080]	1488.73	-1.03415	0.0896457	-11.5359	8.69e-31	2.43e-28	2134.5	1982.35	1884.53	944.905	1030.6	955.509
ENSG00000167083	GNGT2	G protein subunit gamma transducin 2 [Source:HGNC Symbol;Acc:HGNC:4412]	133.188	-1.02654	0.266051	-3.85844	0.000114114	0.00141207	211.836	156.343	168.262	102.902	83.2164	76.5702
ENSG00000179277	MEIS3P1	Meis homeobox 3 pseudogene 1 [Source:HGNC Symbol;Acc:HGNC:7002]	95.2694	-1.01267	0.299591	-3.38018	0.000724394	0.00678843	118.023	132.29	131.805	61.7409	53.3438	74.4133
ENSG00000150627	WDR17	WD repeat domain 17 [Source:HGNC Symbol;Acc:HGNC:16661]	62.5327	-1.00434	0.38059	-2.63889	0.00831777	0.0485131	69.6034	93.2045	87.87	53.6878	32.0063	38.8243
ENSG00000127329	PTPRB	protein tyrosine phosphatase, receptor type B [Source:HGNC Symbol;Acc:HGNC:9665]	579.417	-1.00307	0.130491	-7.68689	1.51e-14	9.38e-13	775.725	765.68	776.809	340.917	406.48	410.891
